# Supplementary material for: BTLA contributes to acute-on-chronic liver failure infection and mortality through CD4+ T-cell exhaustion
Source: Nat Commun. 2024 Feb 28;15:1835. doi: 10.1038/s41467-024-46047-8 (PMC10901893; doi:10.1038/s41467-024-46047-8)
Supplement: Supplementary file 4 — Source data [file 41467_2024_46047_MOESM4_ESM.xlsx]

## Sheet: Figure 1
Source data file
Fig. 1a,b	PBMC
	CD4BTLA (MFI)
		NC	3673	3465	1961	3364	3156	3622	3124	3087	2547	3387	3073	3433	3816	3115	3830	3830	4088	3936	3830	4033	3738	4199	3788	3738	3858	4130	3350	3572	3447	3604	3572	3784	3147	3645	2875	3636	3567	4001	3165	3069	3765	3631	3368	4005	3258	3576	1684
		CHB	3100.8	3613	4937.4	7936.7	4397.5	3968.3	4706.6	5352.7	4042.2	3188.5	3354.6	3326.9	2925.5	4143.7	2754.8	2597.9	3456.2	3165.4	3853	3225.4	4092.9	2690.2	2657.9	3022.4	3557.7	3345.4	3677.6	3013.2	3285.4	3100.8	3326.9	2934.7	3188.5	2934.7	4172	3498	5198	4272	4680	4479	4633	3475	4143	4664	4200	5616	4540
		HBV-ACLF	4162.15	4300.58	5537.23	4000.65	3751.47	3428.47	3589.97	4245.21	3437.69	3359.25	4203.68	4480.54	4305.19	5214.22	4614.35	4798.93	3889.9	4411.32	3446.92	3996.03	3714.56	5121.93	5617.44	4182.09	4049.85	4260.88	4304.41	5276.38	3762.23	4900.04	3972.71	4031.12	4098.78	4225.34	3973.06	4951.8	4332.44	3864.14	3410.54	4595.36	3557.68	4188.94	3285.8	4429.18	4137	4006	4074
	CD4BTLA (%)
		NC	45.6	42.6	25.5	43.1	39.5	59.4	39.1	38.4	27.3	43.7	38.3	43.3	49.7	41	63.2	52.6	54.8	54.7	63.8	52.9	62.1	57.2	50.5	60.9	52.6	52.9	47.7	45.7	47.9	42.5	62.4	66.4	55.9	72.1	46.7	49.3	37.6	65.3	49.9	56.3	61.2	39	67.6	44.8	47.9	66.4	18.9
		CHB	42.7	54.6	63.7	77.6	59.3	55.1	62	71.1	55.2	43.5	47	46.5	39.8	74.5	54.7	56.6	70.4	55.5	49.7	54.8	73.7	44.9	46.9	51.2	62.4	59.1	65.3	52.3	57.6	54.1	57.6	52.3	60.1	55.2	71.4	63.4	83.3	76.7	80	79.2	80.5	62.6	74.7	82	72.9	52.5	80.1
		HBV-ACLF	65.3	59.1	65.9	55.3	50.5	48.7	66.8	61.5	59.2	60.3	76.2	64.3	78.9	64.6	84.5	84.4	65.5	68.6	63.7	73.5	66.9	62	75.6	68.46	65.22	69.38	70.2	68.59	65.45	64.1	65.35	65.51	62.13	62.64	60.1	69.31	67.83	58.56	44.97	77.28	52.84	56.06	52.67	72.25	48.19	69.1	74.8
	CD8BTLA (MFI)
		NC	4272	4194	3167	4078	4386	4733	4194	4232	3259	3963	4155	4232	2502	4155	4810	4771	4502	4348	2848	3079	3040	4848	3848	4540	4810	5271	2293	2524	2316	2147	2066	2555	1470	3093	1485	2093	2505	2389	2020	1720	2459	2593	3136	2643	2905	2151	1833
		CHB	2912.7	3586	5963.8	7156.6	5001.9	4501.7	5656	5771.5	4963.5	4694.1	4578.7	4347.8	4386.3	2908.8	2073.9	2089.3	2166.2	1800.7	1566	1954.6	2308.6	1496.7	1693	1850.7	2097	2020	1996.9	2073.9	2104.7	2104.7	2112.4	1839.2	1789.2	1731.4	2714	2836	3035	3416	3794	3487	3607	1883	3534	3108	2924	4339	3631
		HBV-ACLF	4886.5	4193.92	5540.6	4924.97	4193.92	3924.59	3655.25	2789.54	1735.28	2043.09	2651.02	2624.09	2539.44	3020.39	2689.5	2693.35	2262.41	2231.63	1893.04	2566.37	2254.71	5001.93	4998.95	2519.77	2557.01	2697.88	3168.69	4625.06	3358.26	3550.69	2596.64	2440.98	2450	2941	3099	3256	3443	2510	2726	3476	3759	3313	2845	3426	2980	2536	3463
	CD8BTLA (%)
		NC	54.1	51.8	38.1	50.5	53	59.2	51.8	51.8	39.3	48.3	51.5	52	54.4	50.3	58.3	57.7	54.5	51.8	58.2	60.5	58.9	57.9	57.1	53.2	57.8	60.7	46.5	56.6	48	41.2	35.2	56.8	20.4	70.6	17.9	37.9	55.1	51.6	39.8	29.5	54	57.6	72.8	57.1	65.9	41.6	23.3
		CHB	33.9	35	52.8	56.5	61.3	55.4	68.5	67.6	60.4	55.8	55.6	52.2	54.4	62.1	40.6	50	54.6	30.4	59.9	34	49	18.7	23.8	31.7	41.2	38.9	37.2	38.9	40.8	38.1	39.4	31.5	28.9	26.8	47	48.3	52.1	59.8	64.9	60.4	62.4	26.7	61.6	54	50	42.16	63.5
		HBV-ACLF	59.9	54.8	52.2	60.2	50.2	49.2	50	65.6	25.6	38.8	53.3	60.7	56.1	69.8	61.5	62	44.7	44.3	33.6	53.4	45.6	63.3	18.99	57.01	60.48	63.4	75.1	78.69	65.48	54.23	61.89	56.7	37.75	42.19	43.72	47.87	51.44	28.88	36.14	52.15	57.26	48.7	39.64	51.09	43.69	43.9	63
Fig. 1c	Liver-infiltrationg lymphocytes
	CD4BTLA (MFI)
		NC	3349.6	3509.85	4095.92	3576.58	3331.95
		CHB	3870.69	3869.72	4142.29	3653.41	3613.25
		HBV-ACLF	3941.3	3861.38	3951.97	6903.68	4195.25	5813.21	4468.98
	CD4BTLA (%)
		NC	64.35	67.55	62.75	64.95	60.12
		CHB	70.87	61.49	65.09	59.1	64.53
		HBV-ACLF	74.14	70.16	67.54	80.26	67.82	72.93	67.87
	CD8BTLA (MFI)
		NC	3201.91	3711.46	1917.97	1851.44	2058.08
		CHB	2718.83	3377.56	3471.55	4989.85	2621.3
		HBV-ACLF	2520.25	2227.43	3180.24	6129.4	2327.47	3798.65	3191.08
	CD8BTLA (%)
		NC	47.58	50.73	60.68	43.57	49.75
		CHB	56	48.41	59.4	39.93	46.23
		HBV-ACLF	59.72	53.94	40.18	53.54	49.9	58.22	52.83
Fig. 1e
	Child-pugh	11	9	12	11	10	10	11	9	9	10	12	11	12	9	12	10	11	11	11	10	9	12	10	11	10	8	10	12	9	11	11	9	10	11	10	10	12	9	10	12	12	11	10	11	11	10	11	15
	CD4BTLA (MFI)	4162.15	4300.58	5537.23	4000.65	3751.47	3428.47	3589.97	4245.21	3437.69	3359.25	4203.68	4480.54	4305.19	5214.22	4614.35	4798.93	3889.9	4411.32	3446.92	3996.03	3714.56	5121.93	5617.44	4182.09	4049.85	4260.88	4304.41	5276.38	3762.23	4900.04	3972.71	4031.12	4098.78	4225.34	3973.06	4951.8	4332.44	3864.14	3410.54	4595.36	3557.68	4188.94	3285.8	4429.18	4137	4006	4074	4389
	MELD	26.4356	17.9201	29.407	17.4848	18.8979	15.2201	29.0162	31.229	23.8647	18.7919	22.2101	22.9411	19.8309	18.6515	18.9535	17.2384	22.5288	24.7787	23.539	21.8904	23.9435	22.7794	23.3808	29.407	28.2005	24.0528	21.2034	26.5413	19.5233		31.8641	20.1657	22.6026	40.7139	17.3702	25.3761	29.6493	24.1198		24.587	30.0808	31.5275	20.7062	50.0429	32.6725	20.1172	26.4613	26.3074
	CD4BTLA (MFI)	4162.15	4300.58	5537.23	4000.65	3751.47	3428.47	3589.97	4245.21	3437.69	3359.25	4203.68	4480.54	4305.19	5214.22	4614.35	4798.93	3889.9	4411.32	3446.92	3996.03	3714.56	5121.93	5617.44	4182.09	4049.85	4260.88	4304.41	5276.38	3762.23	4900.04	3972.71	4031.12	4098.78	4225.34	3973.06	4951.8	4332.44	3864.14	3410.54	4595.36	3557.68	4188.94	3285.8	4429.18	4137	4006	4074	4389
	CLIF-SOFA	7	8	14	7	10	7	7	10	7	10	11	7	9	11	11	10	11	7	9	10	8	11	11	14	10	7	11	7	10		8	7	10	13	9	9	8	11		9	11	11	10	14	11	7	7	9
	CD4BTLA (MFI)	4162.15	4300.58	5537.23	4000.65	3751.47	3428.47	3589.97	4245.21	3437.69	3359.25	4203.68	4480.54	4305.19	5214.22	4614.35	4798.93	3889.9	4411.32	3446.92	3996.03	3714.56	5121.93	5617.44	4182.09	4049.85	4260.88	4304.41	5276.38	3762.23	4900.04	3972.71	4031.12	4098.78	4225.34	3973.06	4951.8	4332.44	3864.14	3410.54	4595.36	3557.68	4188.94	3285.8	4429.18	4137	4006	4074	4389
	CLIF-C ACLFs	31.1456	34.3686	48.6009	28.2102	34.0579	39.0231	43.5178	39.1425	33.3676	46.1939	50.4684	29.3128	33.6203	50.2761		46.2421	48.6443	33.4194	33.7005	38.7663	35.575	49.7134	36.5761	48.6009	31.1592	36.8404	35.1592	36.7286	35.1453	21.958	36.1794	29.1963	32.7865	44.9231	32.1947	36.1491	29.2623	37.0827	21.6897	39.0228	38.8261	23.9649	41.1592	57.1554	45.3053	34.2865	34.1098	48.6649
	CD4BTLA (MFI)	4162.15	4300.58	5537.23	4000.65	3751.47	3428.47	3589.97	4245.21	3437.69	3359.25	4203.68	4480.54	4305.19	5214.22	4614.35	4798.93	3889.9	4411.32	3446.92	3996.03	3714.56	5121.93	5617.44	4182.09	4049.85	4260.88	4304.41	5276.38	3762.23	4900.04	3972.71	4031.12	4098.78	4225.34	3973.06	4951.8	4332.44	3864.14	3410.54	4595.36	3557.68	4188.94	3285.8	4429.18	4137	4006	4074	4389
	COSSH-ACLFs	7.26596	7.76177	11.5138	6.50362	8.65857	8.01998	8.59976	10.0276	7.48813	8.734	10.2756	7.53693	7.71516	9.95727	9.11854	8.84843	9.88301	7.79207	8.68569	9.13208	7.92577	10.1502	9.59564	11.5138	9.03232	7.31375	8.71024	8.37472	8.56585	3.15023	9.49035	7.21784	8.5545	12.7917	8.73175	8.59299	8.9679	9.71329	3.02672	8.40317	9.10632	10.13	9.3051	13.4573	11.1033	6.90786	7.84082	9.12656
	CD4BTLA (MFI)	4162.15	4300.58	5537.23	4000.65	3751.47	3428.47	3589.97	4245.21	3437.69	3359.25	4203.68	4480.54	4305.19	5214.22	4614.35	4798.93	3889.9	4411.32	3446.92	3996.03	3714.56	5121.93	5617.44	4182.09	4049.85	4260.88	4304.41	5276.38	3762.23	2900.04	3972.71	4031.12	4098.78	4225.34	3973.06	4951.8	4332.44	3864.14	3410.54	4595.36	3557.68	4188.94	3285.8	4429.18	4137	4006	4074	4389
Fig. 1f
	CD4BTLA (MFI)
	Grade 1	4162.15	4300.58	4000.65	3751.47	3428.47	3589.97	3437.69	3359.25	4480.54	4305.19	5214.22	4411.32	3446.92	3996.03	3714.56	5121.93	5617.44	4260.88	4304.41	5276.38	3762.23	4900.04	3972.71	4031.12	4098.78	4225.34	3973.06	4332.44	3864.14	3410.54	3557.68	4188.94	3285.8	4137	4006	4074	4102	2705	5146	4172	4088	3872	3534	3097	2904	3743	4200	4214
	Grade 2	5537.23	4245.21	4203.68	4614.35	4798.93	3889.9	4049.85	4951.8	4595.36	4429.18	4389	4113	4272	5812	3899
	Grade 3	4182.09	5812	5305	4434	5487	4941	6412	6700
Fig. 1g
	CD4BTLA (MFI)
	Non-infected	4300.58	5537.23	4000.65	3751.47	3428.47	3589.97	5214.22	3714.56	4260.88	4304.41	4900.04	4031.12	4098.78	4332.44	3410.54	3285.8	4006	4389	2705	3359.25	4172	3872	3534	3097	2904	4200	4214
	Infected	4162.15	4245.21	3437.69	5146	4203.68	4480.54	4305.19	4614.35	4798.93	3889.9	4411.32	3446.92	3996.03	5121.93	5617.44	4182.09	4049.85	5276.38	3762.23	3972.71	4225.34	3973.06	4951.8	3864.14	4595.36	3557.68	4188.94	4429.18	4137	4074	4102	4088	5812	5305	4434	4113	5487	4272	4941	3743	6412	5812	3899	6700
Fig. 1h
	CD4BTLA (MFI)
	Good prognosis	4162.15	5537.23	4000.65	3751.47	3428.47	3437.69	3359.25	4480.54	5214.22	3996.03	3714.56	5617.44	4182.09	4049.85	5276.38	4900.04	3972.71	4225.34	3973.06	3410.54	3285.8	4137	4006	4102	2705	3872	4434	3534	3097	2904	4941	4200
	Poor prognosis	4300.58	3589.97	4245.21	4203.68	4305.19	4614.35	4798.93	3889.9	4411.32	3446.92	5121.93	4260.88	4304.41	3762.23	4031.12	4098.78	4951.8	4332.44	3864.14	4595.36	3557.68	4188.94	4429.18	4074	4389	5146	4172	4088	5812	5305	4113	5487	4272	3743	6412	5812	3899	6700	4214
	CD4BTLA (MFI)
		0w												4w
	Good prognosis	5617.44	4182.09	4449.85	5276.38	4900.04	4972.75	4006	4102	2705				4179.34	3853.14	4373.29	4177.68	4892.88	4382.1	4033	3841	2485
	Poor prognosis	4260.88	4304.41	3762.23	4031.12	4074	4389	5146	4172	4088	5812	3872		4398.63	5068.65	4530.32	4127.54	4129	4102	5042	4891	4841	4712	5353
[truncated: 57 more columns]

## Sheet: Figure 2
Fig. 2a,b
	MFI
			CD4+BTLA-		CD4+BTLA+
		CD127	3978	6604	5008	6776
		HVEM	1722	2974	2514	4022
		CD28	1147	1343	1347	1495
		CD7	100	1396	207	1827
		ICOS	814	466	976	470
		Tim3	17	512	24	561
		CD40	57	196	186	178
		CD25	137	151	182	163
		CD57	4	255	1	209
		CTLA4	32	233	25	206
		PD-1	33	54	68	110
		CD64	0	114	1	164
		LAG3	13	80	40	84
		CCR5	5	81	3	117
Fig. 2c	CD7 (MFI)		CD4+BTLA+
		NC	39887	29397	44681	31690	46873	33967	57477	40012	52803	36997	42014	27338	39901	24505	24899	29190			34460	32461	28751	27170	25337	36039	32950	29504	27211	23538	23630	21700	33974	31397	33449	29933	22694
		CHB	34423	31867	38630	29097	36783	28788	29622	32572	27885	42036	25878	32962	14310	32324	19993	37085	32916	46510	48669	27291	30824	42033	38821	27493	39130	40891	42199	47249	32906	50338	31957	43584	23905	31748	45315	53444	44274	39006	46656	45957	25877	45492	58284	40622	29564	34508	32717
		HBV-ACLF	40043	32710	36221	31205	40235	46863	39530	43830	44216	36501	43961	50574	38868	61676	39957	34623	31942	23440	27976	35283	23024	24547	24486	23309	25402			4192	35440	32770	43613	16705	33334	16920	42120
	CD127 (MFI)		CD4+BTLA+
		NC	5677	4668	6060	5024	5221	5583	4878	5434	3728	4708	5250	3460	3363	3931	4150	3965	3232	3896	1136	1712	892	1169	1074	894	986	1072	1360	908	957	1078	1290	1211	1175	1228	1126	1095	1125	965
		CHB	5564	5112	5931	5800	5313	5951	5654	5901	4494	5603	6074	5861	2900	5334	6108	5257	5194	2416	3100	2285	2629	2207	3127	2666	2159	6466	6575	5541	6718	8186	12403	5183	5205	5612	4747	4241	4376	5089	4488	5590	5652	4905	4382	4560	5455	5672	4510
		HBV-ACLF	5390	5073	4722	4970	4974	6794	2306	2757	5014	5650	5421	5046	5108	5370	4841	3051	3737	4668	4170	2825	4900	3922	3315	3633	3814	1154	1024	824	1269	1005	3231	3291	3245	3817	2976
	CD25 (MFI)		CD4+BTLA+
		NC	2737	2188	2740	2642	928	3549	3155	3293	2443	3316	2773	3752	3730	3678	3259	2820	2910	2663	611	1111	1780	1416	2264	1941	1958	4728	2902	1545	1197	1968	2519	1951	1900	1731	1324	2147	1566	1334
		CHB	4440	3060	3778	4908	3166	4537	2993	3496	4566	3553	2499	4679	3233	3474	3474	3919	3864	4404	2280	4894	6450	4024	6086	3570	3592	5197	4325	4674	5002	12744	7769	3168	2023	1753	3535	2852	3297	3046	3481	3321	4069	4378	3167	4042	4120	1683	3942
		HBV-ACLF	3126	2608	4247	2854	3719	4599	4325	3838	2176	2050	3913	2805	4149	2475	4326	4999	4168	4611	4721	4076	5578	3243	3128	4259	2932	1366	747	1553	2452	2344	4355	3623	9606	3296	7723
	CD57 (MFI)		CD4+BTLA+
		NC	381	2866	443	315	329	450	446	764	1140	1057	425	321	307	450	453	2449	1152	899	367	472	710	511	463	973	420	358	800	734	545	2669	1002	1360	531	990	2529	505	6513	684
		CHB	533	370	540	963	936	696	449	698	852	452	2116	657	1960	9746	711	702	1213	467	656	589	3103	1570	2232	673	2724	745	816	2328	1407	1894	452	377	8367	392	312	375	403	534	330	464	455	2611	661	576	441	716	578
		HBV-ACLF	857	1019	566	541	651	905	917	1524	1424	504	455	530	2824	5745	660	593	490	2805	1699	1047	636	574	632	565	599	547	375	1220	1075	545	355	408	2831	468	581
	CCR5 (MFI)		CD4+BTLA+
		NC	1357	1288	1374	1145	1048	1693	542	498	511	626	613	616	585	557	504	541	458	379	554	651	438	478	404	422	364	400	594	459	475	444	421	453	424	373	377	430	459	567
		CHB	1207	813	993	1199	1083	1308	1101	1210	1107	1047	1318	1274	2337	1149	1271	1072	1258	1120	1258	1314	1383	941	1746	1198	1360	1194	1219	1388	1225	2076	1642	950	1633	1858	992	1165	1296	1665	1073	1463	1143	706	555	498	638	568	561
		HBV-ACLF	936	858	1050	1208	989	1578	1297	1290	689	1167	1352	1265	1355	1611	703	732	647	600	711	778	827	603	652	812	775	873	567	673	724	722	547	464	1410	608	653
	CD64 (MFI)		CD4+BTLA+
		NC	569	161	686	503	280	729	531	622	387	502	444	450	451	446	309	418	421	363	970	2301	862	632	1113	1337	941	1150	910	1212	1316	1621	937	1192	633	636	464	872	1147	736
		CHB	811	464	814	573	630	754	610	593	643	698	383	676	686	594	740	597	802	827	378	629	620	440	485	352	438	635	421	529	580	1623	519	581	291	361	550	444	463	578	322	574	554	464	436	506	451	351	459
		HBV-ACLF	367	369	593	526	765	672	474	387	572	576	401	354	670	822	659	578	579	345	785	367	509	296	358	379	289	690	823	1101	827	692	332	336	23.8	318	31.7
Fig 2d,e	NC		Tnavie (%)																											Tcm(%)
		CD4+BTLA-	39.4	73	34.1	42.6	60	35.8	59.1	50.6	34.2	33.9	68.9	34.5	49	53	25.3	60.1	20.1	48.5	23.4	61.3	43.8	53.5	44.2	29.3	41.9	66.5		56.9	24.4	48.2	47.8	36.4	49.5	37.6	44.8	52.9	61.5	29.2	59.1	46.1	43.1	70.7	35.8	70.9	36.4	59.2	33.4
		CD4+BTLA+	29.8	69.9	31.4	32.7	52.4	28.3	53.5	46.3	35.1	32.4	68.4	28.8	38.9	48.3	19.4	53.3	16	43.1	16.3	53.7	39.9	53.8	41	23.4	36.7	64.4		60.5	23.8	44.2	49.1	37.2	51.5	37.7	44	45.3	56.7	27.1	57.1	47.2	41.7	63.2	34.9	66.2	30.2	49.9	32.1
	CHB		Tnavie(%)																											Tcm(%)
		CD4+BTLA-	54.1	14.1	31.9	27.1	18.4	37.6	50.9	40	59.3	63.2	28.7	34.4	18.6	34.7	45.6	12.7	44.8											39.7	56.5	54.8	64.5	76.3	51.3	43.7	52.8	38.1	32.2	60.1	58.9	38.4	46.5	45.3	68.9	41
		CD4+BTLA+	59.1	23.1	39.9	17.6	18.9	34.1	44.2	34.7	61	59.6	21.8	32.1	19.3	31.2	45.5	12.2	45.4											32.9	62.3	53.4	55.9	57.8	49.7	43.5	52.5	34	34	56.4	56	35.7	51.1	40.1	64.6	39.9
	HBV-ACLF		Tnavie(%)																											Tcm(%)
		CD4+BTLA-	54.9	31.9	35	32.4	40	52	40.9	52.1	43.1	24.5	9.07	24.3	40.4															37.7	53.8	47.4	36.7	50.1	44.9	52.2	38.9	32.1	68.5	22	65	39.9
		CD4+BTLA+	40.7	39.6	38	25.8	32.3	42.4	43.5	50.2	35.4	19.9	8.53	17	29.3															52.2	43.5	46.8	43.3	51	47.8	47.2	36.6	38.6	65.6	14.4	64.1	46.4
Fig 2f,g
		IFN-r (%)			IL-2 (%)			TNF-a (%)			CFSE (%)
		CD4+BTLA-	CD4+BTLA+		CD4+BTLA-	CD4+BTLA+		CD4+BTLA-	CD4+BTLA+		CD4+BTLA-	CD4+BTLA+
		7.66	11.41		16.09	18.36		14.1	15.09		33.18	39.1
		7.58	12.63		16.23	19.38		15.87	17.69		29.41	37.41
		3.77	4.75		45.05	47.27		26.27	34.22		11.12	19.05
		3.49	5.25		33.76	37.11		27.71	35.09		14.06	18.69
		3.45	5.25		44.3	48.11		27.65	34.09		13.24	19.76
		9.55	15.5		13.3	20		36.5	43.4		10.39	29.48
		5.73	6.57		7.08	8.78		20.3	37.3		11.49	30.73
		2.62	3.88		5.52	12.36		27.7	37.6		19.78	31.98
		17.49	19.92		67.41	77.65		46.17	56.6
		18.31	20.33		62.56	75.74		46.16	56.95
		15.45	19.06		61.79	74.01		45.63	48.88
[truncated: 140 more columns]

## Sheet: Figure 3
Fig 3a
	IL-6
		NC	1.49	0.22	0.17	0.53	0.3	0.31	0.29	0.65	0.21	0.78	0.2	7.47	0.68	0.26	0.18	0.21	0.41	0.48	0.08	0.29	0.38
		CHB	0.63	0.17	0.37	34.89	0.64	0.39	0.46	0.21	0.11	0.25	5.63	0.32	0.14	0.23	0.26	0.53	0.06	0.38	0.28	0.25	0.29	1.22	0.37	0.49	1.85	0.23	0.3	0.35	0.23	0.1	0.29	0.29	0.19	0.72	0.25	0.39	0.21	0.34	0.46	0.72	0.35	1.14	0.21	1.09	0.3	0.31	0.24
		HBV-ACLF	2.07	14.81	1.78	72.34	9.72	2.19	18.14	21.1	1.07	16.41	6.47	0.16	36.69	1.48	0.41	0.2	1.04	0.76	6.47	0.96	0.68	57.69	1.68	46.01	2.14	0.33	6.85	0.45	1.25
	TNF-a	NC	6.85	3.24	3.17	6.66	6.29	3.92	10.01	2.96	9.72	5.79	2.88	9.17	6.12	6.47	4.59	5.34	8.9	4.48	3.76	4.94	12.59
		CHB	6.47	4.48	4.18	30	8.64	3.29	8.9	4.59	7.69	7.47	15.8	11.24	2.73	5.95	4.7	6.12	1.92	7.26	4.27	5.79	5.63	10.61	12.59	6.47	11.24	5.79	7.92	6.12	6.47	6.12	4.09	7.47	7.69	8.9	4.7	16.83	9.44	5.48	5.2	6.85	9.17	4.09	17.25	5.79	4.48	5.79	5.48
		HBV-ACLF	10.92	12.94	10.92	43.75	17.25	7.69	43.75	20.57	30.77	11.9	2.42	4.09	41.6	5.79	5.63	4.48	5.79	9.17	8.15	6.29	11.24	36.69	11.9	36.69	4.7	5.79	9.72	6.66	14.05
	IL-1b	NC	0.08	0.05	0.13	0.14	0.13	0.37	0.08	0.08	0.11	0.03	0.17	0.27	0.08	0.09	0.07	0.21	0.15	0.08	0.02	0.04	0.01
		CHB	0.39	0.02	0.06	4.09	0.06	1.99	0.05	0.12	0.05	0.12	0.07	0.25	0.02	0.08	0.03	0.05	0.13	0.19	0.07	0.15	0.07	0.03	0.28	0.05	0.05	0.03	0.05	0.03	0.15	0.03	0.22	0.05	0.03	0.05	0.03	0.83	0.05	0.08	0.07	0.1	0.03	0.05	0.04	0.07	0.08	1.7	0.51
		HBV-ACLF	0.12	0.44	22.19	65.42	0.07	0.63	0.22	41.6	1.04	50.07	0.04	0.09	133.96	0.05	0.14	0.09	1.05	0.08	267.5	0.04	1.55	35.78	10.05	0.05	12.03	0.04	0.06	0.07	0.05
	IL-22	NC	10.09	1.99	15.65	0.87	27.07	1.23	98.16	1.99	18.29	12.07	7.68	4.49	3.21	12.57	3.63	1.23	1.99	4.49	3.63
		CHB	14.1	7.21	35.13	21.52	12.07	11.07	12.57	9.11	11.07	5.38	29.34	11.57	14.62	17.23	12.07	9.11	8.63	6.75	9.6	12.57	3.21	7.68	3.63	6.75	12.57	2.39	13.59	12.57	10.58	2.39	6.75	27.07	19.36	55.2	1.23	1.99	1.61	1.99	3.21	7.68	1.23	13.57	24.28	128.57	17.23	15.13	3.63
		HBV-ACLF	17.23	13.59	47.13	28.77	12.57	34.55	478.96	10.09	9.11	16.7	17.23	25.95	31.64	7.68	30.49	5.83	23.72	187.1	78.5	41.67	16.18	9.11	15.65	89.26	143.92	7.68	83.18	10.09	71.25	1.61
	IL-37	NC	9.419	7.905	14.072	12.48	7.955	10.928	24.324	5.288	9.419	14.072	14.072	9.419	2.688	27.973	10.928	3.899	27.972	6.543	7.955
		CHB	12.48	3.899	19.058	9.419	10.928	20.784	7.955	6.543	2.688	2.688	3.899	6.543	2.688	9.419	14.072	7.955	5.188	5.188	14.072	12.48	3.899	10.928	20.784	9.419	24.324	3.899	33.633	20.784	5.188	35.567	7.955	10.928	5.188	12.48	9.419	14.072	7.955	7.955	5.188	26.136	6.543	7.955	234.193	170.291	14.072	15.7	24.324
		HBV-ACLF	29.836	12.48	53.907	20.784	14.072	26.136	26.136	15.7	12.48	24.324	22.54	12.48	87.666	12.48	17.363	7.955	80.63	31.723	10.928	19.058	12.48	14.072	10.928	27.973	380.9	51.792	12.48	19.058	17.363	15.7
	IL-10	NC	0.05	0.14	0.02	0.83	0.01	0.07	15.2	0.07	0.01	0.03	0.02	0.51	0.08	0.04	0.03	0.01	0.05	0.08	0.11	0.02	0.05
		CHB	0.17	19.57	0.04	0.46	4.7	20.57	2.97	0.02	21.64	1.04	0.41	13.67	0.1	0.71	0.38	0.3	0.13	0.27	0.46	3.92	0.47	0.74	1.59	0.46	9.72	7.69	31.55	0.27	20.57	15.6	0.05	1.37	0.3	0.2	0.17	35.78	1.54	15.2	0.23	0.1	1.95	21.1	22.19	7.26	0.05	39.56	0.38
		HBV-ACLF	1.77	16.41	17.69	0.03	0.47	3.62	65.42	2.01	11.56	10.3	1.11	0.76	68.8	1.08	23.93	0.04	0.17	9.17	3.62	1.89	0.24	0.02	29.26	62.21	0.04	39.56	0.05	0.41	0.63
Fig 3b		0ng/ml					5ng/ml					25ng/ml					50ng/ml
	IL-6	48.4	49.8	57	52.7	57.1	48.6	50.1	59.8	53.1	57.3	50.8	56.3	60.4	54.9	58.2	58	57.4	62.6	57.8	61.1
	TNF-a	57.7	55.6	53.6	50.9		58.3	63.9	56.4	53.2		62	65.8	57.1	58.7		64.7	62.5	59.4	60.1
	IL-1b	48.7	51	57	52.7		49.3	55.7	60.2	57.5		55	57.8	57.6	59.7		52.8	56.4	59	59.2
	IL-22	52.9	55.6	53.6	50.9		61	57.2	46.3	51.1		57.1	61.1	45.6	44.3		56.8	65.7	48.4	50.7
	IL-37	57.7	55.6	53.6	50.9		60.5	57	49.8	51.3		59.3	57.6	51.7	47.8		60.2	58.3	55.8	47.3
	IL-10	57.7	55.7	50.7	51.9		58.2	56	52.3	52.1		50.3	57.6	50	53		48.1	55.5	50.4	52
Fig 3c
		IL-6			TNF-a			MFI CD4BTLA
		pre-treatment	post-treatment		pre-treatment	post-treatment		pre-treatment	post-treatment
		1.04	0.96		5.79	5.07		4088	3978
		1.78	0.91		10.92	7.69		3794	3416
		9.72	0.96		17.25	10.92		2705	2485
		16.41	0.29		11.9	9.72		4389	2053
		1.48	0.19		5.79	2.06		5146	5042
		0.2	0.25		4.48	3		4172	4691
		0.76	0.38		9.17	5.79		4974	4389
		1.68	1.25		11.9	6.12		5812	4712
		0.45	0.75		6.66	5.07		3872	3353
Fig 3d	%
		NC plasma	ACLF plasma	ACLF plasma+anti-IL-6	ACLF plasma+anti-TNF	ACLF plasma+anti-IL-6+anti-TNF	ACLF plasma+anti-IL-1b
		22.45	58.89	45.36	49.7	39.67	44.87
		22.45	44.3	39.66	31.27	29.55	32.09
		22.95	48.11	30.64	21.01	36.21	50.48
		17.59	56.34	47.23	34.34	30.08	42.63
		13.66	47.38	29.22	39.88	30.92	46.46
	MFI
		NC plasma	ACLF plasma	ACLF plasma+anti-IL-6	ACLF plasma+anti-TNF	ACLF plasma+anti-IL-6+anti-TNF	ACLF plasma+anti-IL-1b
		2601.9	2663.9	2611.5	2546.9	2463.3	2533.9
		2683.6	3034.1	2617.5	2557.9	2565.7	2602.8
		2698.9	3426.8	2761.6	2253.8	2660.2	2832.8
		2309.5	2896.7	2329	2759.9	2015.4	2612.6
		2202.7	2594.8	2239.6	2252.5	2310.8	2580.4
[truncated: 19 more columns]

## Sheet: Figure 4
Fig 4a
		CD25			CD38			CD69
		PBS	a-BTLA		PBS	a-BTLA		PBS	a-BTLA
		32.78	31.02		10.19	9.63		32.78	30.35
		33.2	25.07		10.67	8.72		30.7	24.48
		38.65	28.6		31.23	27.47		8.53	7.63
		35.49	26.46		29.71	22.84		7.12	5.45
		28.62	18.73		30.09	25.46		7.29	6.2
		8.32	6.33		35.01	31.45		7.72	6.29
		11.89	9.3		40.02	37.64		9.81	8.77
		13.06	10.83		40.94	34.81		5.89	4.64
Fig 4b		IFN-r			IL-2			TNF-a
		PBS	a-BTLA		PBS	a-BTLA		PBS	a-BTLA
		11.41	10.81		18.36	16.56		18.09	14.43
		12.63	10.61		17.38	15.9		17.69	15.2
		4.75	3.08		47.27	44.9		34.22	27.84
		4.25	2.12		47.11	44.74		35.09	30.34
		5.25	3.18		48.11	43.63		34.09	28.74
		15.6	15.2		16.7	15.8		32.6	29.8
		1.33	1.13		49.5	32.9		32.2	22.2
		2.1	1.66		16.8	12.4		50.9	48.1
		2.64	1.5		30	27.7		63.2	62.2
		19.92	18.46		77.65	76.14		56.6	51.35
		20.33	19.59		75.74	72.1		56.95	51.75
		20.78	19.06		74.01	73.91		58.88	51.64
Fig 4c		CFSE
		PBS	a-BTLA
		39.1	37.21
		37.41	33.76
		21.05	15.8
		18.69	13.62
		19.76	12.15
		29.48	18.79
		30.73	28.99
		31.98	30.27
Fig 4d		Annexin V
		PBS	a-BTLA
		7.98	10.06
		7.42	10.66
		4.63	7.96
		3.11	5.42
		3.92	6.1
		2.88	3.8
		3.04	4.39
		3.33	4.75

## Sheet: Figure 5
Fig 5a
		positive control	control shRNA	8nM	40nM	200nM	1uM	5uM
		3713.17	3694.21	3106.79	3043.27	3142.57	2952.42	3043.14
		4158.56	3921.64	3109.74	3079.32	2903.24	3024.11	2865.72
		4074	3712.4	3173.52	3092.18	2881.54	2919.19	3071.68
		3587.32	3304.34	3087.36	2996.78	2981.5	2922.67	2905.12
		3435.06	3388.66	3119.92	2987.13	2919.19	2880.06	2873.5
		3407.02	3493.35	3108.4	2984.58	2946.93	2892.66	2897.35
Fig 5b
		CFSE
		Control shRNA	BTLA shRNA
		6.98	48.72
		13.29	46.84
		42.74	57.52
		38.21	72.89
		24.35	86.75
		45.24	88.13
Fig 5c
		Annexin V
		Control shRNA	BTLA shRNA
		2.54	1.45
		1.98	1.46
		2.71	2.34
		2.07	1.79
		2.58	0.89
		2.39	1
Fig 5d
		IFN-r			TNF-a			IL-2
		Control shRNA	BTLA shRNA		Control shRNA	BTLA shRNA		Control shRNA	BTLA shRNA
		12.59	16.16		33.35	44.92		14.9	40.31
		10.29	18.01		34.53	46.34		21.77	43.56
		9.6	12.62		40.86	46.97		3.87	14.79
		8.7	13.33		44.34	52.7		4.29	27.68
		10.92	13.43		41.59	49.67		8.58	11.52
		8.92	17.59		40.08	54.88		2.78	18.21
Fig 5e
		CD25			CD38			CD69
		Control shRNA	BTLA shRNA		Control shRNA	BTLA shRNA		Control shRNA	BTLA shRNA
		37.69	40.87		39.66	47.45		55.71	61.62
		35.25	44.23		34.86	46.05		42.01	61.84
		55.57	68.07		46.92	64.44		59.84	64.86
		66.85	69.14		55.35	59.75		60.69	65.96
		44.03	61.01		21.76	52.55		18.17	38.48
		41.24	61.85		21.5	31.67		8.33	23.38

## Sheet: Figure 6
Fig 6abc		RNA-seq data																		Expression
																				NC						CHB						HBV-ACLF
				Introduction				G2G1 differential				G4G3 differential				G6G5 differential				G2:a-BTLA			G1:PBS			G4:a-BTLA			G3:PBS			G6:a-BTLA			G5:PBS
				gene id	gene name	FC（G4G3-G2G1）	FC（G6G5-G4G3）	log2FC	Pvalue	Qvalue	updown	log2FC	Pvalue	Qvalue	updown	log2FC	Pvalue	Qvalue	updown	CPC_FPKM	LJFC_FPKM	YYHC_FPKM	CPW_FPKM	LJFW_FPKM	YYHW_FPKM	HQLC_FPKM	WHPC_FPKM	ZDLC_FPKM	HQLW_FPKM	WHPW_FPKM	ZDLW_FPKM	XYPC_FPKM	LGWC_FPKM	LGFC_FPKM	XYPWC_FPKM	LGWWC_FPKM	LGFWC_FPKM
				ENSG00000102760	RGCC	0.120922	0.223833	1.84965	9.30693e-12	1.51313e-09	UP	1.97057	5.79312e-07	0.00020088	UP	2.19441	7.82826e-12	1.6036e-09	UP	109.368	65.5856	60.4113	18.4534	26.7958	20.0549	70.0514	53.1666	108.995	15.8374	24.8842	18.5279	93.2733	195.258	123.924	30.2537	30.8944	28.9661
				ENSG00000103313	MEFV	0.937784	0.222372	-2.98446	1.51538e-21	7.26586e-19	DOWN	-2.04668	1.53709e-06	0.000445024	DOWN	-1.82431	1.16148e-05	0.000701581	DOWN	0.400295	0.754467	0.403679	3.3247	4.63201	4.37726	1.20991	0.773728	1.45441	3.41006	4.05228	6.74207	1.93774	1.10184	2.55943	7.59854	4.42829	7.80133
				ENSG00000117525	F3	0.0453795	2.81653	2.21151	2.74719e-07	2.25261e-05	UP	2.25689	0.000184423	0.0205212	UP	5.07342	6.81126e-18	3.63297e-15	UP	4.93536	1.77496	1.97075	0.508801	0.654221	0.711291	2.4668	2.2138	7.51916	1.29897	0.801852	0.45164	5.00277	22.9489	33.9517	0.503596	0.520636	0.814265
				ENSG00000119535	CSF3R	0.202436	0.0482968	-2.01407	6.0896e-10	7.8304e-08	DOWN	-1.81163	5.24571e-08	2.95155e-05	DOWN	-1.76334	0.00184967	0.049005	DOWN	1.01998	0.730717	0.359503	2.4533	3.61868	2.45152	0.797815	1.13884	0.952555	3.70988	3.7925	2.6399	3.23258	0.790998	5.50128	11.0293	5.93953	15.3663
				ENSG00000120949	TNFRSF8	0.191018	0.121329	-2.40382	5.74715e-06	0.000358108	DOWN	-2.2128	9.04133e-05	0.0120906	DOWN	-2.09147	0.000187735	0.00760325	DOWN	0.18629	0.0524386	0.0637656	0.535266	0.760323	0.305221	0.170444	0.0983624	0.151067	0.330003	0.789259	0.827167	0.107907	0.152597	0.412402	0.627297	0.958035	1.28248
				ENSG00000126759	CFP	0.631852	0.000361902	-2.38897	3.10302e-14	6.85793e-12	DOWN	-1.75712	4.4469e-06	0.000989634	DOWN	-1.75675	0.000760181	0.0237192	DOWN	1.11592	1.73125	0.776542	6.71207	7.87642	4.39188	1.39924	1.4819	1.35291	2.82476	5.89781	5.58942	1.41346	0.825956	3.57164	3.99739	5.37717	10.2631
				ENSG00000127124	HIVEP3	0.181121	0.734792	1.7573	1.27283e-12	2.32303e-10	UP	1.93842	0.000426225	0.0412677	UP	2.67321	2.21977e-09	3.06101e-07	UP	8.16772	4.61548	5.5048	1.74743	1.69685	1.96533	1.7452	5.63698	10.8604	0.955433	2.09259	1.71149	4.47986	19.3686	10.5354	1.11124	2.07428	2.20507
				ENSG00000132510	KDM6B	0.212284	0.488986	1.10108	0.000284697	0.0112014	UP	1.31336	0.000261335	0.0274521	UP	1.80235	9.55933e-08	9.19158e-06	UP	30.6365	17.3679	12.2379	8.89661	10.6151	8.57138	25.716	19.9085	36.2825	11.9332	10.6876	10.3371	23.3926	61.986	49.6954	9.79793	15.8393	13.0894
				ENSG00000135424	ITGA7	0.0127626	0.57565	2.90439	1.59021e-08	1.63583e-06	UP	2.91715	3.37073e-06	0.000817223	UP	3.4928	3.12506e-14	9.29918e-12	UP	0.984891	0.304076	0.455765	0.0601563	0.0631057	0.109773	0.206885	0.767216	0.859412	0.0703846	0.071591	0.100761	0.972145	2.51449	1.71698	0.107675	0.151076	0.203489
				ENSG00000136160	EDNRB	0.307639	1.21635	-3.76976	2.46042e-10	3.36403e-08	DOWN	-3.46212	1.36705e-05	0.00254793	DOWN	-2.24577	2.92919e-05	0.00158631	DOWN	0.037001	0.0195247	0	0.215964	0.261383	0.293659	0.0740567	0	0.0102277	0.245807	0.494243	0.18881	0.120564	0.113664	0.253759	0.637164	0.515996	1.16131
				ENSG00000143226	FCGR2A	0.124903	0.0294538	-2.06215	5.52537e-08	5.09144e-06	DOWN	-1.93725	3.41758e-06	0.000820656	DOWN	-1.90779	3.7294e-09	4.83607e-07	DOWN	2.21263	3.90065	0.997534	6.70073	11.2191	11.7755	2.88421	1.20649	3.74459	7.42939	10.9318	11.646	2.50124	3.59643	3.72122	12.2539	10.6919	13.8981
				ENSG00000143344	RGL1	0.135232	0.0416589	-3.24311	1.83939e-18	6.26922e-16	DOWN	-3.10787	1.6766e-10	2.27263e-07	DOWN	-3.06622	1.62691e-11	3.26179e-09	DOWN	3.41028	4.47737	1.43056	28.8733	20.2591	39.0953	6.44957	1.49322	6.43837	35.1056	42.0729	46.8031	4.68303	4.51527	3.53062	23.9664	21.5788	61.0687
				ENSG00000146592	CREB5	0.138404	0.259958	-3.20184	8.09363e-26	5.20365e-23	DOWN	-3.06344	5.94667e-09	4.32526e-06	DOWN	-2.80348	2.69762e-09	3.68401e-07	DOWN	0.320354	0.338125	0.137061	2.2692	2.40823	2.6426	0.52921	0.107676	0.209921	2.8301	2.29878	1.95011	0.62884	0.231922	0.496777	3.71155	1.87983	3.88593
				ENSG00000150337	FCGR1A	0.917095	0.105711	-3.3928	3.74278e-05	0.00196802	DOWN	-2.47571	0.000141303	0.0168552	DOWN	-2.36999	0.000155974	0.0065057	DOWN	0.235716	0.472707	0.302531	1.31223	0.399606	8.90674	2.80358	0.412267	1.4857	10.3563	2.70433	13.0912	0.798714	0.0789839	0.527492	2.59766	1.87426	2.79206
				ENSG00000152413	HOMER1	0.344435	1.09984	1.36192	4.39125e-05	0.00226273	UP	1.70635	0.000488606	0.0460878	UP	2.8062	9.84984e-10	1.42792e-07	UP	4.66518	2.0131	3.39086	1.16871	1.16523	1.5836	2.1813	2.15193	5.08742	1.05915	0.775505	1.05214	2.51934	10.0618	6.33537	1.03557	1.14707	0.521885
				ENSG00000166922	SCG5	0.394036	0.422488	3.4794	1.81016e-14	4.16323e-12	UP	3.87344	1.15489e-07	5.46666e-05	UP	4.29592	1.58547e-15	5.53328e-13	UP	3.11392	1.69082	3.04953	0.161611	0.118665	0.423932	1.04985	1.81167	6.01088	0.0889796	0.303686	0.212704	2.95575	9.59	3.1964	0.268614	0.277694	0.255115
				ENSG00000171777	RASGRP4	0.576531	0.308369	-2.67406	1.08858e-14	2.58781e-12	DOWN	-2.09753	1.08007e-06	0.000328662	DOWN	-1.78916	0.00117361	0.0334105	DOWN	0.253702	0.130058	0.186076	1.21058	1.54293	0.883297	0.422788	0.320535	0.216413	1.06158	1.84669	1.19916	0.371578	0.299571	1.32385	1.38129	2.06459	3.4491
				ENSG00000196209	SIRPB2	0.394409	0.8273	-4.38937	1.77533e-12	3.15863e-10	DOWN	-3.99497	2.20196e-16	1.64162e-12	DOWN	-3.16767	5.51623e-13	1.36788e-10	DOWN	0.217367	0.0724519	0.0587397	4.49929	1.95032	0.855206	0.196255	0.105711	0.189755	2.44606	2.16184	3.23222	0.17892	0.23001	0.297309	1.58909	2.97343	1.78368
				ENSG00000197629	MPEG1	0.179203	0.134527	-3.06449	4.58649e-49	1.44164e-45	DOWN	-2.88529	2.9296e-13	9.70705e-10	DOWN	-2.75076	2.55808e-13	6.8221e-11	DOWN	25.6689	25.6877	19.686	199.94	189.126	205.257	13.8829	18.9806	32.7342	123.151	191.803	169.716	22.3887	36.2829	19.0032	153.65	141.848	227.308
				ENSG00000250548	RP11-47I22.2	2.21927	1.75373	-6.16549	3.57564e-10	4.74889e-08	DOWN	-3.94622	8.50585e-07	0.000276256	DOWN	-2.19249	0.00139629	0.0385844	DOWN	0	0.016921	0	0.44631	0.604074	0.164187	0.0550037	0.0264541	0.0177274	0.198159	0.865677	0.465061	0.0975128	0.0537274	0.0810189	0.202461	0.323498	0.535685
				ENSG00000251393	RP1-240K6.3	1.09428	5.53204	4.37368	5.69941e-05	0.00280497	UP	5.46796	1.88056e-06	0.000514496	UP	11	1.71042e-14	5.25563e-12	UP	2.993	1.53683	0.207662	0	0.228529	0	0.740068	0.96098	2.32562	0	0.090976	0	1.61648	5.42109	5.2554	0	0	0
				ENSG00000002587	HS3ST1	-2.12338	-0.221122	-1.83618	1.72567e-06	0.000119945	DOWN	-3.95956	1.09296e-13	4.07416e-10	DOWN	-4.18068	3.25972e-09	4.34666e-07	DOWN	0.163017	0.408628	0.20923	0.969704	0.681309	1.1372	0.163126	0.0907801	0.180263	1.57396	3.49524	1.68549	0.194746	0.193464	0.397159	1.84793	1.72906	10.6654
				ENSG00000027697	IFNGR1	-0.139239	-0.405196	-1.19403	9.48744e-10	1.17201e-07	DOWN	-1.33327	0.000140215	0.0167925	DOWN	-1.73847	4.20711e-06	0.00028658	DOWN	17.3593	20.6801	18.519	51.3061	40.4019	37.693	30.26	12.8437	20.9407	65.2236	48.8601	47.2917	21.9562	16.7113	30.1522	74.699	51.1515	103.788
				ENSG00000066056	TIE1	-0.813629	-0.409294	3.60878	8.81195e-22	4.29796e-19	UP	2.79515	3.0969e-06	0.000775516	UP	2.38585	3.82455e-08	4.12657e-06	UP	1.87429	1.45322	1.08311	0.127613	0.133867	0.100055	0.386044	1.29274	0.864386	0.170161	0.119895	0.0763416	0.671458	1.06164	0.718191	0.132563	0.147591	0.188856
				ENSG00000076351	SLC46A1	-0.715046	-0.113835	-1.95252	2.64041e-09	3.04876e-07	DOWN	-2.66757	9.51398e-07	0.000301826	DOWN	-2.7814	1.09866e-07	1.04134e-05	DOWN	0.212602	0.143845	0.188913	0.792947	0.826634	0.491237	0.105989	0.18889	0.0783635	1.31713	0.656083	0.39821	0.222611	0.140047	0.0590275	1.18274	0.976898	0.739541
				ENSG00000088854	C20orf194	-0.134522	-0.247191	-1.09542	1.53252e-08	1.58224e-06	DOWN	-1.22994	4.64793e-05	0.00686168	DOWN	-1.47713	7.82866e-06	0.000492891	DOWN	3.20231	3.98082	3.70568	6.78218	7.69828	8.78619	4.11577	3.19716	3.18134	8.06616	9.31929	7.22958	2.29652	3.40654	2.79604	6.94373	7.09414	9.62317
				ENSG00000100600	LGMN	-0.771026	-0.466698	-1.50342	3.74029e-05	0.00196802	DOWN	-2.27445	9.54797e-06	0.00191094	DOWN	-2.74115	4.14114e-11	7.8044e-09	DOWN	0.915697	2.3175	0.732984	2.79373	4.48848	3.96248	5.02225	1.1145	1.46986	18.1315	10.5046	8.16561	2.20715	2.38654	1.59926	12.4445	8.43678	20.5248
				ENSG00000101347	SAMHD1	-0.250233	-0.525083	-1.07878	3.20405e-08	3.1255e-06	DOWN	-1.32902	7.74631e-06	0.00160419	DOWN	-1.8541	3.82351e-09	4.91303e-07	DOWN	53.5917	74.7751	53.3181	119.158	133.676	130.931	60.5731	46.2214	57.7053	148.239	127.956	137.08	42.9552	44.5258	34.0008	148.879	139.312	150.998
				ENSG00000106069	CHN2	-0.0947779	-0.356719	-1.80735	5.02534e-12	8.56397e-10	DOWN	-1.90213	6.93319e-07	0.000234948	DOWN	-2.25885	2.76991e-07	2.43934e-05	DOWN	0.405943	0.277238	0.380045	1.10206	1.20099	1.41823	0.284017	0.278956	0.301015	0.882396	1.13613	1.21076	0.112034	0.272052	0.389572	1.20612	1.22991	1.26677
				ENSG00000106178	CCL24	-0.822392	-0.132405	3.31722	2.91439e-12	5.12082e-10	UP	2.49483	8.66211e-06	0.00175723	UP	2.36242	1.03286e-05	0.000634739	UP	298.218	367.613	97.6945	33.8546	31.4059	11.3416	245.518	139.667	375.887	83.7312	34.4577	16.8343	50.8794	158.192	114.486	5.27509	22.9326	34.7126
				ENSG00000120708	TGFBI	-0.247516	-2.53269	-2.82965	7.02934e-06	0.000432289	DOWN	-3.07717	0.000103802	0.0131723	DOWN	-5.60985	1.86202e-22	1.69798e-19	DOWN	1.21447	7.59195	0.617485	24.1116	21.7775	21.1057	20.6663	0.898366	2.29015	67.4158	84.7037	49.2043	1.50887	0.956776	0.728467	34.6113	27.4545	93.9199
				ENSG00000121297	TSHZ3	-0.194635	-0.312458	-1.19665	0.000412645	0.0153596	DOWN	-1.39129	0.000368479	0.0363855	DOWN	-1.70374	0.000141022	0.00600383	DOWN	0.889085	0.981712	0.386223	1.82996	1.49442	1.84887	1.48609	0.821518	0.983127	3.17808	3.00009	2.45385	0.57044	0.840294	0.720804	1.83712	1.672	3.43426
				ENSG00000121933	TMIGD3	-1.03813	-1.92072	-2.92018	1.12029e-05	0.000658038	DOWN	-3.95831	2.89638e-07	0.000118319	DOWN	-5.87903	3.42871e-10	5.41488e-08	DOWN	0.0496039	0.157037	0	0.512102	0.747357	0.304693	0.113448	0.0163697	0.0274155	0.444368	1.22722	0.772489	0	0	0.0716027	1.93564	0.47085	1.80751
				ENSG00000123384	LRP1	-0.224862	-0.600659	-1.84664	6.64696e-07	5.19436e-05	DOWN	-2.0715	4.07242e-07	0.000151805	DOWN	-2.67216	7.17865e-13	1.71977e-10	DOWN	6.76996	9.63324	2.44774	21.2786	28.8173	17.7034	11.2733	3.81716	6.91202	39.0434	32.3492	21.0889	5.63247	8.13009	4.95456	27.6852	37.0422	54.5721
				ENSG00000129538	RNASE1	-0.204513	-2.15128	-5.12731	8.01809e-08	7.20075e-06	DOWN	-5.33182	9.49755e-08	4.64306e-05	DOWN	-7.4831	1.62221e-27	2.69754e-24	DOWN	0	0.414541	0	2.66252	9.65483	2.17178	0.20212	0.0259209	0.0868678	0.388322	9.29917	2.99557	0	0.021941	0.0283527	2.0965	4.07847	2.82313
				ENSG00000130147	SH3BP4	-1.06304	-0.230466	-1.48159	0.000216742	0.00887326	DOWN	-2.54463	2.77945e-05	0.00468282	DOWN	-2.77509	3.10905e-06	0.000217249	DOWN	0.0960511	0.219648	0.102728	0.323405	0.459855	0.38522	0.155618	0.0739572	0.0265477	0.539114	0.688715	0.266541	0.0904041	0.0625824	0.156004	0.404278	0.503439	1.20738
				ENSG00000139679	LPAR6	-0.0429954	-0.0707716	-1.17651	1.74551e-07	1.4784e-05	DOWN	-1.21951	0.000174418	0.019749	DOWN	-1.29028	0.000132242	0.00570074	DOWN	8.07186	10.5	5.81795	19.0325	17.0247	19.071	5.98076	7.16664	8.45326	10.8082	20.065	19.4277	12.2187	10.3855	9.04547	28.2994	20.6141	28.4937
				ENSG00000140548	ZNF710	-0.0580202	-0.18177	-1.37879	6.23083e-08	5.64948e-06	DOWN	-1.43681	3.26746e-06	0.000799238	DOWN	-1.61858	2.71577e-05	0.00149653	DOWN	3.81452	4.86599	2.30206	10.0597	10.0287	8.47185	3.64021	3.95146	4.59514	9.63154	12.7366	10.6242	3.27034	4.41587	6.17286	9.56971	12.1569	20.8308
				ENSG00000142621	FHAD1	-0.465321	-0.731335	-1.81381	4.39e-06	0.000283536	DOWN	-2.27913	0.000183439	0.0204882	DOWN	-3.01046	1.34584e-06	0.000103384	DOWN	0.0363588	0.0911477	0.0758364	0.187725	0.252568	0.274597	0.31188	0.0554964	0.0904663	1.17399	0.511227	0.537075	0.146113	0.0355376	0.0590592	0.532185	0.372183	1.03532
				ENSG00000147894	C9orf72	-0.0167087	-0.211961	-1.10889	1.27495e-07	1.09626e-05	DOWN	-1.1256	0.000230219	0.0248745	DOWN	-1.33756	3.75402e-05	0.00196523	DOWN	4.50081	6.55888	4.37636	11.6186	10.108	11.5658	7.80878	4.97344	4.48677	11.3093	12.8911	13.4793	4.45859	4.75113	6.20888	13.4549	10.8751	14.6365
				ENSG00000150048	CLEC1A	-0.391018	-0.0285712	-2.20496	3.9546e-05	0.00206405	DOWN	-2.59598	0.000516708	0.0475578	DOWN	-2.62455	1.25663e-05	0.000752618	DOWN	0.0755194	0.159409	0.0387745	0.515341	0.483671	0.262929	0.120914	0.0199365	0.0668123	0.718665	0.212359	0.324506	0.0787413	0.0506102	0.0872271	0.416115	0.430195	0.489314
				ENSG00000151117	TMEM86A	-0.207405	-1.13474	-1.50796	9.95531e-08	8.8284e-06	DOWN	-1.71537	0.000186761	0.0206274	DOWN	-2.85011	6.28168e-13	1.53084e-10	DOWN	0.655661	0.934241	1.00986	2.28127	2.96416	2.14849	1.21851	1.19544	0.65252	5.32785	2.85774	1.88409	0.569665	0.604191	0.520637	3.02946	4.82435	4.36442
				ENSG00000151458	ANKRD50	-0.142054	-0.226193	-1.31706	4.8815e-05	0.00247035	DOWN	-1.45912	7.71791e-05	0.0105576	DOWN	-1.68531	9.05297e-05	0.00420444	DOWN	1.45936	2.26883	0.784676	3.88679	4.43927	2.91812	2.18774	1.07057	1.5156	4.03982	5.35697	3.72858	1.14802	1.97148	1.97884	4.07498	3.41706	8.90467
				ENSG00000152503	TRIM36	-0.469861	-0.0139428	-2.14799	1.40428e-06	0.0001016	DOWN	-2.61785	2.77773e-06	0.000707989	DOWN	-2.63179	7.06013e-06	0.000450526	DOWN	0.311235	0.218993	0.07768	1.09453	0.537415	1.06235	0.365824	0.0684721	0.172079	1.25011	1.06966	1.40236	0.14272	0.28004	0.368212	1.05199	0.769506	3.0809
				ENSG00000157150	TIMP4	-3.49683	-1.98075	10	1.30407e-18	4.55441e-16	UP	6.50317	1.39592e-06	0.000408116	UP	4.52242	6.2957e-09	7.73796e-07	UP	2.99523	2.31456	1.5789	0	0	0	0.0611597	2.29456	3.37119	0.0330427	0.0300924	0	1.39412	2.62862	1.62163	0.245601	0	0
				ENSG00000158869	FCER1G	-0.100508	-0.436322	-1.73413	1.36451e-08	1.42438e-06	DOWN	-1.83464	2.05717e-06	0.000547741	DOWN	-2.27096	2.32205e-06	0.000167883	DOWN	17.4161	30.9116	10.8259	73.8414	60.1702	62.7796	42.9619	17.1905	29.9671	143.189	86.1319	92.1189	10.5856	21.6339	36.082	65.5367	84.1589	179.958
				ENSG00000159788	RGS12	-0.395209	-0.582513	-1.51303	1.50062e-10	2.12553e-08	DOWN	-1.90824	1.00753e-05	0.00198823	DOWN	-2.49075	2.17855e-11	4.24726e-09	DOWN	0.358995	0.35738	0.329873	0.98534	1.05663	0.944103	0.760479	0.375602	0.405992	3.03768	1.47523	1.27527	0.418246	0.373647	0.447626	1.98093	1.80586	3.18017
				ENSG00000162174	ASRGL1	-0.0992875	-0.406128	-1.69258	5.25649e-08	4.89509e-06	DOWN	-1.79187	0.000337441	0.0344137	DOWN	-2.198	2.82117e-05	0.00154557	DOWN	0.207677	0.271385	0.279237	0.834677	0.856907	0.7595	0.463704	0.293714	0.174971	1.60719	0.973294	0.648029	0.094518	0.309283	0.471167	1.32823	1.04453	1.64195
				ENSG00000162771	FAM71A	-0.27228	-0.349238	3.27639	4.43814e-08	4.19902e-06	UP	3.00411	2.23921e-05	0.00383768	UP	2.65487	0.000359533	0.0130806	UP	1.95265	1.21231	0.737125	0.068746	0.216372	0.117604	1.00708	1.27612	2.87894	0.165617	0.107663	0.370152	0.831656	1.02638	0.469854	0.17581	0	0.19382
				ENSG00000165959	CLMN	-0.601437	-0.561682	-1.61754	5.3287e-05	0.00265393	DOWN	-2.21897	1.30664e-06	0.000389653	DOWN	-2.78066	5.36376e-11	9.71975e-09	DOWN	0.496204	0.903688	0.330926	1.84332	2.62085	0.846867	0.623125	0.31626	0.715456	3.92302	1.46098	2.32031	0.570609	0.391233	0.273917	2.4851	2.16502	3.84158
				ENSG00000166825	ANPEP	-0.211968	-0.195605	-1.56429	0.000498076	0.0181106	DOWN	-1.77626	4.04143e-06	0.000913026	DOWN	-1.97187	5.47165e-06	0.000363094	DOWN	15.2712	28.2897	4.59012	53.7099	57.7339	30.9545	30.0075	10.2323	19.8005	63.8239	83.4287	58.408	14.206	17.3797	17.6637	46.2824	35.4727	111.438
				ENSG00000169413	RNASE6	-1.0746	-0.0655054	-2.18053	9.30041e-15	2.22966e-12	DOWN	-3.25514	2.27239e-09	1.93614e-06	DOWN	-3.32064	1.64492e-18	9.30007e-16	DOWN	5.82247	10.9739	7.36634	30.845	47.0049	31.6851	2.18787	1.92142	4.96678	15.9337	47.6677	23.0531	5.4202	3.53044	3.3625	42.7767	45.8031	34.4417
				ENSG00000170345	FOS	-0.329791	-0.299876	-2.75709	1.98634e-11	3.07058e-09	DOWN	-3.08688	3.68712e-10	4.39814e-07	DOWN	-3.38676	2.89618e-12	6.54977e-10	DOWN	4.28698	7.72897	1.53119	30.1149	35.0788	26.3892	5.41306	1.27708	4.2793	19.4488	40.8503	32.9036	2.35114	5.24341	2.2335	20.6425	25.4385	56.7166
				ENSG00000170458	CD14	-0.0241896	-1.01877	-3.27171	1.92876e-05	0.00108166	DOWN	-3.2959	3.54257e-05	0.00558091	DOWN	-4.31467	4.20404e-09	5.32933e-07	DOWN	1.00702	9.85579	0.411254	36.0037	43.608	29.2721	14.8933	0.800586	1.34133	49.9664	77.4862	39.8539	4.19578	0.690232	8.14513	39.1204	64.0471	156.147
				ENSG00000178695	KCTD12	-0.282655	-0.17037	-1.65796	2.04859e-06	0.000140321	DOWN	-1.94061	8.60174e-05	0.0116597	DOWN	-2.11098	5.42115e-08	5.59309e-06	DOWN	15.056	22.1009	5.6954	47.3155	42.4882	45.4249	29.7843	6.07261	17.6676	104.969	52.0801	48.4145	14.0052	20.8866	15.085	72.9909	42.3315	100.57
				ENSG00000179163	FUCA1	-0.384482	-0.992372	-2.75864	2.71829e-41	4.80611e-38	DOWN	-3.14312	1.52547e-10	2.16624e-07	DOWN	-4.13549	2.47142e-07	2.197e-05	DOWN	8.4932	9.41935	7.96828	62.2082	58.0665	54.8758	24.7516	7.82501	8.96258	190.964	76.6186	99.3886	18.0549	6.11575	11.3285	289.87	17.9079	316.138
				ENSG00000182853	VMO1	-0.195597	-0.77674	-2.38304	8.89508e-08	7.93795e-06	DOWN	-2.57864	0.000451475	0.0433198	DOWN	-3.35538	2.16259e-06	0.000157563	DOWN	1.56781	1.01422	0.584181	8.35548	5.00148	3.15911	0.751913	0.534063	2.62845	2.00011	6.76933	14.6144	0.17576	0.621405	0.474601	1.79975	2.46084	8.7554
				ENSG00000184060	ADAP2	-0.534808	-0.703218	-2.26798	9.28732e-11	1.36129e-08	DOWN	-2.80279	2.12481e-10	2.75496e-07	DOWN	-3.50601	3.41226e-14	1.0048e-11	DOWN	1.97129	2.72717	0.814798	8.54011	6.98614	11.0283	2.10162	0.885754	2.5616	8.7748	17.4189	12.5264	1.05475	2.10235	1.09341	11.4554	10.9573	25.877
				ENSG00000187474	FPR3	-0.608636	-1.57616	-2.06834	0.0013113	0.0407195	DOWN	-2.67698	5.79101e-06	0.00126054	DOWN	-4.25313	6.70819e-14	1.91549e-11	DOWN	4.88465	24.8546	1.40361	35.3655	50.4181	44.8307	33.1428	3.9216	7.88036	97.6598	117.951	71.8173	5.08332	7.38999	1.43413	76.0127	59.8518	129.332
				ENSG00000187796	CARD9	-0.0493763	-0.665237	-1.55477	0.000137181	0.00602594	DOWN	-1.60415	0.000491464	0.0460878	DOWN	-2.26938	7.01759e-08	7.03476e-06	DOWN	0.460759	0.310235	0.142749	1.22689	0.823049	0.634526	0.354331	0.272646	0.404085	1.5758	0.884615	0.674184	0.17256	0.319442	0.407166	1.47736	1.65932	1.19836
				ENSG00000196730	DAPK1	-0.224155	-0.0713214	-1.94025	5.24395e-15	1.27885e-12	DOWN	-2.1644	2.54567e-05	0.00433796	DOWN	-2.23572	3.87565e-08	4.16581e-06	DOWN	1.40823	2.36345	1.3556	7.3845	5.45961	6.83293	6.81195	1.23475	2.56213	23.2906	12.9825	11.2843	2.28702	3.77231	2.85172	10.409	9.26477	22.2972
				ENSG00000198951	NAGA	-0.0970314	-0.652935	-1.32812	2.15587e-09	2.53059e-07	DOWN	-1.42516	5.97195e-06	0.0012905	DOWN	-2.07809	2.01338e-08	2.25858e-06	DOWN	5.09436	6.58364	3.92748	13.8585	13.6502	11.673	7.32598	6.23634	5.37297	21.0803	16.169	13.6001	4.51387	4.31931	5.04899	13.5876	16.5014	28.5282
				ENSG00000203747	FCGR3A	-0.957551	-2.31156	-1.05953	2.61779e-06	0.000176741	DOWN	-2.01708	6.86195e-08	3.72055e-05	DOWN	-4.32864	2.52459e-20	2.03908e-17	DOWN	14.8809	16.0531	12.8365	41.1953	24.6731	25.3608	6.38751	12.3438	14.3395	38.2691	35.9757	59.6142	3.97113	3.65889	3.59935	53.6658	43.3941	128.575
				ENSG00000204472	AIF1	-0.263698	-0.382445	-1.97875	2.18264e-07	1.81602e-05	DOWN	-2.24244	2.55249e-07	0.000105719	DOWN	-2.62489	4.46431e-11	8.35771e-09	DOWN	6.22833	7.83111	1.74733	22.5835	20.5156	19.2033	2.4911	3.36945	7.11299	15.7525	21.3613	24.2767	4.08079	4.56186	3.09567	30.7871	14.7429	26.8762
				ENSG00000205269	TMEM170B	-0.121489	-0.464229	-1.90623	2.78181e-21	1.29008e-18	DOWN	-2.02772	1.64393e-09	1.57562e-06	DOWN	-2.49195	2.75561e-07	2.43433e-05	DOWN	4.49596	5.24661	3.81995	16.3846	16.9978	17.4538	4.91248	2.7549	4.00293	13.4152	17.9251	16.2465	3.07187	2.58164	6.84156	21.7228	11.7361	36.8305
				ENSG00000248477	RP11-848G14.2	-0.215827	-0.271617	-1.78814	3.0321e-09	3.47267e-07	DOWN	-2.00397	8.10083e-05	0.0110308	DOWN	-2.27559	1.34306e-07	1.24481e-05	DOWN	3.0847	2.93811	2.22096	10.6736	7.93648	9.86144	0.774363	2.65661	1.99668	5.11406	8.25092	8.40547	1.24201	2.10088	2.76985	9.32759	9.91101	10.359
				ENSG00000249437	NAIP	-0.239719	-0.202277	-1.57334	7.13553e-16	1.94093e-13	DOWN	-1.81305	0.0001158	0.0143886	DOWN	-2.01533	2.08432e-10	3.3863e-08	DOWN	3.95788	3.87324	3.14825	10.8798	11.7141	10.0798	0.710457	3.80843	3.39927	7.63008	10.4307	9.76243	2.14229	2.75407	3.3518	10.9836	10.2303	12.1311
				ENSG00000250687	RP11-497H16.7	-0.00280001	-0.457593	-1.85461	7.28905e-08	6.58785e-06	DOWN	-1.85741	9.69947e-05	0.0126863	DOWN	-2.315	2.1516e-07	1.94947e-05	DOWN	2.72339	1.43724	2.08064	9.66496	5.80195	7.10481	1.03821	2.28964	1.93595	4.24736	7.51231	7.314	2.1972	1.95557	1.26385	9.37906	7.46459	10.1097
				ENSG00000258810	RP11-219E7.1	-0.218838	-0.466257	-1.94569	3.63066e-05	0.00191977	DOWN	-2.16453	0.000167278	0.0193337	DOWN	-2.63079	2.17149e-06	0.000157804	DOWN	4.50265	10.1386	2.69713	20.7536	32.513	13.5247	4.11964	2.87267	4.31506	7.60512	25.9979	17.0903	6.78092	4.35872	2.38354	41.0058	22.087	20.6651
				ENSG00000264456	RP11-848P1.2	-0.697261	-0.119683	-1.64183	1.39168e-06	0.000100946	DOWN	-2.33909	1.56932e-07	7.0907e-05	DOWN	-2.45877	5.06054e-07	4.1952e-05	DOWN	1.43458	1.23372	1.02292	3.48262	3.30279	4.73346	1.27604	1.08709	1.17503	6.23815	6.81286	4.85146	1.20024	0.890173	1.76432	5.06238	5.80111	10.3278
				ENSG00000271605	MILR1	-0.184525	-0.298332	-1.71175	2.7623e-06	0.000185612	DOWN	-1.89627	1.77102e-05	0.0032401	DOWN	-2.1946	7.02629e-09	8.59854e-07	DOWN	4.6646	7.00503	1.68761	15.3478	13.9468	14.458	6.94583	1.80794	4.70802	17.4495	16.6204	16.0416	4.08003	5.8396	4.79104	19.047	15.9016	32.3916
				ENSG00000281883	RP11-65B7.2	-0.586334	-0.0563667	-2.30561	0.000121548	0.00538947	DOWN	-2.89194	2.97758e-05	0.00496058	DOWN	-2.94831	5.65445e-06	0.000372601	DOWN	0.147723	0.363854	0.0632141	1.23815	0.695758	0.90773	0.450566	0.0812518	0.108897	1.9781	1.77258	1.00516	0.299504	0.440087	0.39105	1.41336	1.92873	5.38471
				ENSG00000282608	ADORA3	-0.0964525	-0.648003	-4.24299	3.10805e-10	4.18684e-08	DOWN	-4.33944	1.34651e-09	1.33847e-06	DOWN	-4.98745	7.43202e-11	1.29689e-08	DOWN	0.0184704	0.0584638	0	0.613507	0.521782	0.321467	0.042232	0.0243751	0.0408336	0.730317	1.02816	0.41658	0.0320954	0.0206325	0.0399862	0.657158	0.657474	1.62651
				ENSG00000007237	GAS7	0.0957748	-0.26845	-1.67932	7.47248e-15	1.80674e-12	DOWN	-1.58355	9.25824e-08	4.6015e-05	DOWN	-1.852	2.97945e-06	0.000208998	DOWN	2.47801	4.00119	4.06772	11.7573	10.216	11.8061	4.49458	3.3585	3.68236	12.234	11.3543	10.9841	3.4637	2.52019	4.99301	8.81333	11.0823	19.731
				ENSG00000059377	TBXAS1	0.136858	-0.206667	-1.79869	1.37896e-11	2.1793e-09	DOWN	-1.66183	1.60684e-05	0.00295787	DOWN	-1.8685	5.56365e-07	4.58539e-05	DOWN	2.82673	3.53692	1.58974	8.88339	10.492	8.29475	4.84051	1.71269	2.79805	11.3821	10.4359	7.77105	2.87853	3.77694	6.00101	12.9361	12.3006	20.9788
				ENSG00000071967	CYBRD1	0.0435092	-0.151904	-2.00028	3.30852e-09	3.74379e-07	DOWN	-1.95677	9.50378e-07	0.000301826	DOWN	-2.10868	0.000703525	0.0223209	DOWN	0.638027	1.67007	0.764312	3.96434	5.29617	3.03152	0.574017	0.547431	0.893655	1.9976	3.02846	2.7964	2.23957	0.209043	0.982569	5.18553	4.52298	5.09
				ENSG00000072694	FCGR2B	0.321388	-0.506844	-1.83321	5.40723e-08	4.99886e-06	DOWN	-1.51183	0.000491085	0.0460878	DOWN	-2.01867	6.48105e-08	6.54332e-06	DOWN	2.43244	4.1509	1.98262	5.67544	15.1842	9.66342	5.35054	2.58978	1.98296	15.6401	6.01121	6.64702	1.17242	2.8062	2.23017	8.57061	10.9887	5.5993
				ENSG00000077063	CTTNBP2	3.17999	-4.08144	-7.07163	5.2907e-53	2.13812e-49	DOWN	-3.89165	9.53023e-05	0.0125202	DOWN	-7.97309	3.29364e-33	7.759e-30	DOWN	0.0266992	0.00704432	0.00856816	1.82205	1.55917	2.31036	0	0.0770982	0.0442877	0.0412495	0.957286	0.803114	0	0	0.0192749	1.9923	1.69528	1.1556
				ENSG00000082397	EPB41L3	0.307071	-1.48315	-3.40821	1.26297e-08	1.32326e-06	DOWN	-3.10114	2.47333e-06	0.000641367	DOWN	-4.58429	2.25853e-25	3.19231e-22	DOWN	1.0475	2.45737	0.168059	15.0781	11.5501	12.3648	4.67958	0.313269	1.33929	16.3593	20.3196	17.657	0.74658	0.658134	0.540543	13.5372	9.58098	23.5462
				ENSG00000085265	FCN1	1.55803	-0.76207	-4.60942	2.76841e-26	1.86466e-23	DOWN	-3.05139	2.04213e-07	8.69977e-05	DOWN	-3.81346	4.93654e-11	9.06176e-09	DOWN	5.77223	8.27581	1.71298	130.186	137.235	117.311	30.7367	4.33271	7.48969	156.026	115.609	81.1834	5.04419	2.88828	17.9319	84.9343	107.863	170.839
				ENSG00000088827	SIGLEC1	2.60253	-1.77008	-6.08498	1.40342e-33	1.47042e-30	DOWN	-3.48245	1.97323e-05	0.00350143	DOWN	-5.25253	1.24866e-16	5.19095e-14	DOWN	0.0344952	0.0182025	0	0.921498	1.24278	1.41301	0.729871	0.0256154	0.228878	6.13933	1.93524	2.92758	0.0299718	0.0481607	0.00622272	0.643513	1.10538	1.46684
				ENSG00000100365	NCF4	0.79107	-0.0154712	-2.48134	1.16051e-25	6.98501e-23	DOWN	-1.69027	1.77564e-07	7.78695e-05	DOWN	-1.70574	3.10741e-05	0.00165797	DOWN	5.24154	3.81109	3.588	20.2896	24.5741	25.7236	8.21463	6.66261	5.96771	22.9846	23.9318	20.3538	6.07213	5.59439	14.6025	24.6474	24.0527	36.9885
				ENSG00000101439	CST3	0.552182	-0.943669	-2.63036	1.40435e-12	2.53042e-10	DOWN	-2.07817	3.15989e-07	0.000126931	DOWN	-3.02184	4.77491e-15	1.55152e-12	DOWN	2.35313	2.44454	0.642097	11.0801	13.0012	9.60059	4.53472	1.63868	3.33964	16.9569	12.0877	11.1264	2.94603	3.43549	1.60506	16.7819	22.649	25.4364
				ENSG00000103381	CPPED1	0.216024	-0.627028	-1.67158	7.09026e-12	1.16614e-09	DOWN	-1.45555	4.76232e-05	0.00696163	DOWN	-2.08258	9.20159e-09	1.11325e-06	DOWN	1.50434	1.63368	0.937508	4.38796	4.66829	3.92684	2.49613	1.38027	1.6154	6.57165	4.13725	4.35299	1.59414	1.14609	1.38098	5.6898	4.40654	7.35968
				ENSG00000104870	FCGRT	0.126436	-1.12988	-1.72738	2.87973e-06	0.000193044	DOWN	-1.60095	0.000356175	0.035957	DOWN	-2.73082	4.74606e-11	8.78542e-09	DOWN	1.27278	2.06364	0.49205	3.81403	5.0551	3.80797	4.43703	1.35875	1.46678	10.0967	7.21416	4.71959	1.52555	1.24181	2.09221	5.88839	10.2096	16.1615
				ENSG00000106034	CPED1	0.756931	-2.33581	-3.29392	2.61648e-13	5.1401e-11	DOWN	-2.53699	0.000135092	0.0163763	DOWN	-4.87281	1.07837e-18	6.3509e-16	DOWN	0.200728	0.350033	0.04481	1.52025	2.40845	1.91252	0.828431	0.178565	0.115808	3.32212	2.34124	0.853158	0.0303304	0.0974831	0.0252011	1.65307	1.82292	1.00727
				ENSG00000106066	CPVL	0.887532	-0.636156	-3.682	2.31909e-19	8.98696e-17	DOWN	-2.79446	1.82369e-05	0.00329602	DOWN	-3.43062	4.89859e-14	1.42761e-11	DOWN	0.391966	0.540998	0.096754	3.39759	5.48077	4.33792	1.08618	0.159197	0.516777	7.32219	2.79786	2.10531	0.903783	0.673556	0.30471	8.02991	5.86833	6.39496
				ENSG00000110077	MS4A6A	0.178736	-0.884857	-3.84032	2.15343e-16	6.34567e-14	DOWN	-3.66159	6.95257e-11	1.09122e-07	DOWN	-4.54644	2.21585e-17	1.02688e-14	DOWN	0.327599	0.263084	0.0822624	1.47074	3.92394	4.24433	0.366515	0.173912	0.0787534	3.99151	2.37508	1.46888	0.111377	0.159094	0.226203	6.83455	2.7384	2.03322
				ENSG00000116962	NID1	0.728009	-1.1101	-3.17934	2.11043e-14	4.73825e-12	DOWN	-2.45133	2.69399e-06	0.000692563	DOWN	-3.56143	7.59935e-11	1.31795e-08	DOWN	0.677854	0.426231	0.314697	6.95414	3.15148	2.74701	1.36903	0.276052	0.701722	3.55602	3.93392	5.34519	0.438582	0.75714	0.416453	2.33445	6.02498	10.6737
				ENSG00000116990	MYCL	0.752102	-0.940041	-3.98171	3.66953e-28	2.73177e-25	DOWN	-3.2296	6.7997e-10	7.24193e-07	DOWN	-4.16964	9.95819e-13	2.32651e-10	DOWN	0.241323	0.331124	0.154864	3.79195	5.09132	2.60708	0.538182	0.195111	0.186792	4.06362	2.40222	2.16464	0.136286	0.417796	0.0522629	2.78412	3.93795	4.19002
				ENSG00000121807	CCR2	0.650031	-2.09311	-3.2314	1.22437e-25	7.21588e-23	DOWN	-2.58137	1.28424e-10	1.91486e-07	DOWN	-4.67448	3.08137e-37	2.17768e-33	DOWN	1.23217	3.19799	2.43706	18.0555	27.2343	19.2056	3.47674	1.44317	1.29551	12.9752	13.4617	10.7628	0.65814	0.721987	1.04988	20.104	18.207	23.7425
				ENSG00000124313	IQSEC2	0.221741	-1.56065	-2.27764	1.91383e-11	2.97475e-09	DOWN	-2.05589	4.15857e-05	0.00635963	DOWN	-3.61654	3.04533e-13	7.89803e-11	DOWN	0.356347	0.204178	0.222154	1.50839	1.27538	1.0113	0.593844	0.272148	0.180138	1.98811	1.32269	1.03903	0.212307	0.159214	0.117598	1.2272	2.10244	2.66967
				ENSG00000130558	OLFM1	2.1928	-2.90422	-6.75913	1.35455e-28	1.06441e-25	DOWN	-4.56633	2.87654e-10	3.57422e-07	DOWN	-7.47055	1.42498e-26	2.23793e-23	DOWN	0.0190309	0.0133908	0	1.73749	1.18316	0.591208	0.101582	0	0.028065	1.29769	0.724324	1.04959	0.0110269	0	0.0045778	0.640916	1.27248	0.854284
				ENSG00000131042	LILRB2	0.0824342	-0.866846	-3.13965	4.80861e-13	9.31718e-11	DOWN	-3.05721	3.9253e-11	6.50314e-08	DOWN	-3.92406	8.69611e-18	4.38983e-15	DOWN	1.69908	3.66924	0.674323	20.9971	15.2133	17.044	4.37211	1.16198	3.0778	15.4244	26.4538	29.804	1.74819	0.948902	1.97698	15.4882	18.3204	37.1418
				ENSG00000133121	STARD13	0.949733	-0.9258	-4.00222	2.78955e-18	9.28394e-16	DOWN	-3.05248	6.79885e-06	0.00143793	DOWN	-3.97828	5.98816e-18	3.25537e-15	DOWN	0.0650704	0.0228903	0.0185613	0.460928	0.653738	0.592304	0.206723	0.0310185	0.063958	1.32248	0.776648	0.403884	0.119358	0.0726812	0.0678501	1.42758	1.3729	1.29561
				ENSG00000134247	PTGFRN	0.787341	-2.71255	-4.36685	6.19478e-25	3.50488e-22	DOWN	-3.57951	3.10877e-12	7.13127e-09	DOWN	-6.29206	9.35134e-38	8.81177e-34	DOWN	0.417438	0.958945	0.189098	11.443	13.1249	7.73205	1.0531	0.259305	0.352985	5.32599	8.42397	6.15932	0.26669	0.0822803	0.212716	10.6692	12.9972	20.3478
				ENSG00000134256	CD101	0.694436	-1.48693	-2.41295	1.13398e-22	5.83258e-20	DOWN	-1.71851	2.22564e-06	0.000582201	DOWN	-3.20544	6.76738e-15	2.14952e-12	DOWN	3.13287	3.66735	4.87397	18.1736	27.2001	16.7987	2.77946	5.3071	3.61124	8.38902	16.626	13.4822	3.23338	2.67219	5.97597	25.872	32.403	51.3241
				ENSG00000135363	LMO2	0.384399	-0.345612	-2.69729	1.36286e-18	4.70169e-16	DOWN	-2.31289	6.55767e-08	3.62141e-05	DOWN	-2.6585	2.75629e-12	6.28368e-10	DOWN	1.24761	0.749859	0.533766	5.46114	5.40209	5.55391	0.911597	0.800561	1.4754	3.69417	5.96407	6.18	1.00871	1.00645	1.36345	8.37439	5.32621	7.63119
				ENSG00000138755	CXCL9	0.800461	-0.82172	-4.32362	1.38911e-06	0.000100946	DOWN	-3.52316	4.61677e-07	0.000167899	DOWN	-4.34488	2.37214e-05	0.00132526	DOWN	0.0322154	0.611928	0.454728	3.49932	1.12241	17.3815	3.20469	0.488929	3.59719	23.9633	9.23814	50.6196	0.0559795	0	0.0232398	0.739493	0.152918	0.717385
				ENSG00000140044	JDP2	0.620696	-0.844172	-2.16707	7.25969e-13	1.39707e-10	DOWN	-1.54638	0.000139099	0.016726	DOWN	-2.39055	6.56015e-06	0.000422435	DOWN	0.278448	0.254177	0.202844	1.25007	0.935607	1.1174	0.576641	0.312913	0.48265	1.34395	1.26546	1.39857	0.287693	0.168116	0.657335	1.63275	1.28608	2.91802
				ENSG00000140836	ZFHX3	0.113185	-0.910341	-1.45716	5.96853e-06	0.000369461	DOWN	-1.34397	0.000258582	0.0273446	DOWN	-2.25431	7.47925e-10	1.11868e-07	DOWN	0.890982	1.47555	0.505447	2.5901	3.26398	2.03143	1.67765	0.774866	1.6221	4.11868	3.36918	2.85553	0.684314	1.02819	0.671613	3.16447	3.1021	5.10821
				ENSG00000141505	ASGR1	0.182686	-1.13831	-3.20505	9.90088e-07	7.5292e-05	DOWN	-3.02236	4.74246e-05	0.00696163	DOWN	-4.16067	3.86705e-10	6.03965e-08	DOWN	0.0118056	0.0249118	0.0606016	0.190758	0.489142	0.217554	0.0404895	0.0272653	0	0.17505	0.172591	0.202864	0.0102571	0.0527375	0.0170412	0.447122	0.518278	0.466032
				ENSG00000141574	SECTM1	1.73738	-0.900838	-4.17357	1.80648e-13	3.70316e-11	DOWN	-2.43619	3.38854e-05	0.00543278	DOWN	-3.33703	1.67938e-11	3.31988e-09	DOWN	0.127697	0.269544	0.234121	2.27667	1.7009	7.4157	2.06532	0.409336	1.16991	7.19161	2.65704	9.87618	0.443773	0.203751	0.171182	2.99443	2.61946	2.65933
				ENSG00000142089	IFITM3	0.0680101	-0.10816	-1.80837	8.67079e-07	6.64737e-05	DOWN	-1.74036	3.99217e-05	0.00616843	DOWN	-1.84851	4.65892e-05	0.00236027	DOWN	1.19705	2.35264	1.05962	3.66925	5.7539	6.72075	2.31315	2.53364	2.28221	5.76465	6.08217	11.9724	2.47462	1.15263	2.35401	7.48678	5.48662	8.56689
				ENSG00000142552	RCN3	0.106366	-0.239685	-2.13914	5.46223e-06	0.00034338	DOWN	-2.03277	0.000158376	0.0187418	DOWN	-2.27246	5.92913e-06	0.000387091	DOWN	0.440028	0.899815	0.105902	2.19772	2.22761	1.94317	1.35242	0.508228	0.42574	4.16359	3.44905	1.74304	0.716825	0.491487	0.655141	1.61009	3.13323	4.25987
				ENSG00000149269	PAK1	0.263021	-0.180743	-1.37645	5.51661e-12	9.34487e-10	DOWN	-1.11343	0.000174835	0.019749	DOWN	-1.29417	0.000741963	0.0232792	DOWN	3.08761	3.49617	2.51051	7.75856	7.76429	8.08855	3.31688	3.82837	4.20978	7.40958	9.27656	7.88151	3.72448	2.91302	5.675	9.6181	6.97286	13.6038
				ENSG00000150540	HNMT	0.0561901	-1.01123	-2.72827	1.54477e-11	2.42779e-09	DOWN	-2.67208	9.21188e-08	4.6015e-05	DOWN	-3.6833	2.36644e-16	9.29124e-14	DOWN	1.16614	1.95235	0.37848	8.96636	6.91827	7.28841	2.42205	0.442336	1.25987	8.97864	8.63893	8.66824	0.430904	1.06299	0.493475	8.9091	5.80625	10.8155
				ENSG00000161944	ASGR2	1.53195	-0.00805256	-7.2076	1.15573e-24	6.41068e-22	DOWN	-5.67565	5.00479e-10	5.5277e-07	DOWN	-5.68371	9.65972e-16	3.41338e-13	DOWN	0	0.0442437	0	1.12932	2.94178	2.46855	0.0479399	0	0	0.932661	1.20249	0.315255	0	0.0702412	0.0302653	1.08286	1.79119	2.29202
				ENSG00000165655	ZNF503	1.14848	-1.10315	-3.92379	9.74646e-13	1.82594e-10	DOWN	-2.77531	2.9103e-05	0.00487574	DOWN	-3.87846	6.10483e-11	1.09226e-08	DOWN	0.0184318	0.0972565	0.0236541	0.645314	0.676897	0.792556	0.18967	0.0547343	0.0611225	0.341622	0.839465	0.910617	0.080057	0.102908	0.0798185	0.930794	1.04975	1.88431
				ENSG00000166928	MS4A14	0.526824	-0.284341	-2.72225	3.10671e-21	1.41751e-18	DOWN	-2.19542	1.07154e-06	0.000328662	DOWN	-2.47977	5.98518e-05	0.00292219	DOWN	0.8148	1.03344	0.474561	4.3466	4.64323	6.33836	1.62878	0.408978	1.28713	5.22963	4.48998	5.50918	0.356944	0.841272	1.2258	2.2244	1.73082	9.56613
				ENSG00000167207	NOD2	0.272902	-0.439221	-1.67413	3.15596e-07	2.56549e-05	DOWN	-1.40123	0.000159679	0.0188213	DOWN	-1.84045	3.54158e-05	0.00186091	DOWN	1.24726	2.40754	0.793213	4.37874	4.60368	5.21237	2.66009	1.43874	3.0069	4.95768	6.8818	6.92861	1.53277	1.02917	2.40909	3.92128	4.50732	9.37373
				ENSG00000167600	CYP2S1	0.422647	-1.51767	-3.04198	7.44363e-13	1.41438e-10	DOWN	-2.61934	1.35529e-06	0.000400159	DOWN	-4.13701	7.2215e-15	2.26827e-12	DOWN	0.286161	0.422845	0.0734628	2.14119	2.62334	1.68005	0.829086	0.207751	0.485201	4.39719	2.41403	2.5412	0.215477	0.383548	0.151483	2.51847	4.50546	6.18045
				ENSG00000170448	NFXL1	1.07329	-0.559798	-3.57976	5.70377e-58	2.68923e-54	DOWN	-2.50647	3.79872e-05	0.00590067	DOWN	-3.06627	8.68979e-23	8.47074e-20	DOWN	4.36551	5.3046	5.06949	67.4377	46.3916	62.4093	8.75457	4.63261	3.61034	8.76542	72.1481	15.6714	3.5911	3.23708	3.26613	26.5448	31.5497	26.456
				ENSG00000171631	P2RY6	1.28243	-1.54492	-4.14705	8.36715e-26	5.25996e-23	DOWN	-2.86462	1.00498e-06	0.00031547	DOWN	-4.40954	6.6261e-19	4.25712e-16	DOWN	0.063675	0.0672081	0.0445807	0.852391	0.839602	1.41668	0.42368	0.099332	0.108816	2.37153	0.992909	1.23743	0.0502943	0.109916	0.041787	1.27582	1.22968	1.78739
				ENSG00000172725	CORO1B	0.448011	-0.961477	-1.88035	2.27541e-13	4.53303e-11	DOWN	-1.43234	0.000105001	0.0132679	DOWN	-2.39381	4.45291e-10	6.87865e-08	DOWN	1.16007	1.43983	0.896126	4.38834	5.01798	3.4648	3.03427	1.93186	1.18777	5.82781	6.23425	4.54632	1.81054	1.70369	1.37247	5.57344	7.85259	12.2557
				ENSG00000175857	GAPT	0.673063	-0.255244	-3.20463	4.42827e-28	3.21209e-25	DOWN	-2.53156	3.5124e-09	2.7564e-06	DOWN	-2.78681	2.76814e-13	7.2456e-11	DOWN	2.70204	3.7947	1.70538	30.9184	24.0717	20.6261	2.59218	1.96759	4.17314	8.56241	20.3892	21.5419	4.94755	3.77884	5.56148	31.7486	21.546	45.3061
				ENSG00000178789	CD300LB	0.171346	-0.00730429	1.35072	0.000301195	0.0118012	UP	1.52207	0.000377968	0.0370769	UP	1.51476	2.86009e-05	0.00155946	UP	23.9109	13.2977	7.91248	6.98633	6.90554	3.79991	11.8418	9.76702	18.1673	3.99439	6.47963	3.3755	13.0786	31.4541	11.7088	5.77138	7.24518	6.66538
				ENSG00000181444	ZNF467	1.39492	-1.03963	-3.56396	7.50443e-21	3.36973e-18	DOWN	-2.16904	5.16664e-06	0.00114129	DOWN	-3.20867	2.70258e-08	2.99605e-06	DOWN	0.167467	0.235661	0.286564	3.0323	2.52357	2.60079	0.478784	0.607888	0.462926	1.56947	3.06082	2.3386	0.751735	0.15586	1.08798	4.8059	4.96848	8.67467
				ENSG00000181481	RNF135	0.0776762	-1.32934	-1.71322	6.58067e-12	1.09506e-09	DOWN	-1.63555	3.26975e-06	0.000799238	DOWN	-2.96489	2.68688e-13	7.09863e-11	DOWN	1.65933	1.90704	1.16742	5.93755	4.54962	5.03459	3.0082	1.91451	1.88922	5.3623	8.91032	6.8924	1.28152	1.15323	1.18009	7.15367	6.62253	14.4472
				ENSG00000181982	CCDC149	0.292456	-0.522749	-4.14961	9.93843e-26	6.11192e-23	DOWN	-3.85715	1.47266e-07	6.75634e-05	DOWN	-4.3799	2.09962e-15	7.23832e-13	DOWN	0.0405863	0.142787	0.0434121	1.3301	1.18498	1.50999	0.193398	0.0312506	0.0224355	0.597719	2.02379	0.959152	0.0176293	0.0453308	0.102541	0.885197	1.06766	1.49287
				ENSG00000187554	TLR5	0.162186	-0.219395	-2.95339	1.38418e-14	3.23612e-12	DOWN	-2.7912	1.85885e-06	0.000513266	DOWN	-3.0106	7.44194e-12	1.54688e-09	DOWN	0.238952	0.168135	0.335894	1.93097	2.64707	1.17683	0.793796	0.292884	0.2139	5.20314	2.40611	1.39345	0.731581	0.292317	0.55855	3.65734	3.80807	5.28751
				ENSG00000188158	NHS	0.389332	-0.82522	-3.07262	4.10095e-10	5.37092e-08	DOWN	-2.68329	0.000359642	0.0360118	DOWN	-3.50851	4.85276e-09	6.07003e-07	DOWN	0.0094351	0.0199149	0.036325	0.203281	0.204348	0.144896	0.0917026	0.0311301	0.00521468	0.518795	0.161809	0.141871	0.0122927	0.0316087	0.0476681	0.406078	0.201513	0.434531
				ENSG00000196154	S100A4	0.0243586	-0.732165	-1.41502	1.85083e-11	2.89272e-09	DOWN	-1.39066	0.000102609	0.0131326	DOWN	-2.12283	6.3073e-08	6.43687e-06	DOWN	9.19932	7.10796	8.53062	21.5393	20.3551	24.3392	5.18488	6.50735	8.95567	18.4955	20.3233	15.3199	7.03674	4.32645	4.28952	23.7986	17.2382	27.1381
				ENSG00000196664	TLR7	0.179598	-1.27381	-2.29849	6.05598e-17	1.84213e-14	DOWN	-2.11889	6.41596e-06	0.00136665	DOWN	-3.3927	1.672e-16	6.65715e-14	DOWN	1.0803	1.91206	1.45055	5.93935	6.77798	9.13919	0.722288	1.15725	1.98482	4.334	4.13136	8.31986	1.38626	1.39229	0.587876	13.5269	10.8088	11.0211
				ENSG00000205856	C22orf42	1.98939	-0.851563	3.16762	4.78393e-05	0.00242967	UP	5.15701	2.23694e-05	0.00383768	UP	4.30545	2.25165e-07	2.0207e-05	UP	0.263783	0.433097	0.338557	0	0.0552128	0.0600193	0.502795	0.154761	0.518578	0	0.0329641	0	0.534772	2.16072	0.698223	0.0672781	0.104357	0
				ENSG00000213172	RP1-228H13.2	1.49471	-0.976818	-4.41086	1.1057e-09	1.35408e-07	DOWN	-2.91615	9.77001e-05	0.0127039	DOWN	-3.89296	8.30318e-06	0.000516027	DOWN	0.211172	0.222806	0.271004	6.82459	2.98277	5.18875	1.20735	0.209029	1.63421	10.1763	3.32469	9.52575	0.183474	0.707454	0	2.42359	3.75832	7.05362
				ENSG00000225217	HSPA7	0.804962	-1.85587	-2.55896	2.31404e-11	3.5577e-09	DOWN	-1.754	3.56208e-06	0.000843054	DOWN	-3.60987	1.44104e-17	6.90454e-15	DOWN	3.11422	6.47724	3.87953	14.5159	43.9972	20.8692	6.18044	5.59192	2.83596	16.0462	14.0887	19.1378	0.994793	2.81348	1.45465	21.6601	26.0887	16.5061
				ENSG00000227911	RP11-141M1.1	2.01765	-1.47779	-5.41151	5.74874e-09	6.32787e-07	DOWN	-3.39386	9.85901e-06	0.00196004	DOWN	-4.87164	9.26501e-10	1.35007e-07	DOWN	0	0.144616	0	2.09179	1.67788	2.38555	0.626957	0.135674	0.151509	5.16556	2.23497	2.20818	0.357157	0	0.0988775	4.24738	3.41524	5.68823
				ENSG00000233901	LINC01503	0.0303388	-0.914995	-2.22879	0.000612033	0.0215346	DOWN	-2.19845	0.000226482	0.0245597	DOWN	-3.11344	7.21121e-07	5.82439e-05	DOWN	0.191602	0.161801	0	0.653743	0.649641	0.353159	0.219138	0.12646	0.33898	1.23134	0.840489	1.07028	0.366252	0.0855896	0.414935	1.62761	1.95554	3.91834
				ENSG00000241399	CD302	0.392072	-0.492691	-2.33541	2.56009e-20	1.0496e-17	DOWN	-1.94334	1.14168e-06	0.0003439	DOWN	-2.43603	1.1044e-08	1.30629e-06	DOWN	1.35	1.21052	1.18071	7.34806	7.0439	4.48978	2.33638	1.16698	1.43996	8.52678	6.27543	4.2095	1.43245	1.05419	3.12198	10.9578	7.35855	12.0346
				ENSG00000242498	ARPIN	0.578027	-1.72484	-4.07243	3.91993e-08	3.7718e-06	DOWN	-3.4944	7.64334e-06	0.00159393	DOWN	-5.21925	1.40323e-18	8.09552e-16	DOWN	0.00895779	0.15124	0.0689748	0.265369	1.73765	1.85254	0.245824	0.0354644	0.0693221	2.36866	0.322352	1.26033	0.0466902	0.0600194	0.122836	2.76557	1.42424	4.36123
				ENSG00000244682	FCGR2C	0.247035	-1.62376	-2.40667	1.91041e-13	3.88802e-11	DOWN	-2.15964	2.25202e-11	4.06655e-08	DOWN	-3.7834	2.25908e-26	3.36116e-23	DOWN	3.56155	6.83722	4.25657	15.0974	38.8802	23.7324	3.94036	4.99938	3.62439	18.2925	14.8193	23.0251	1.35662	2.52237	1.49976	26.3233	27.0452	20.6937
				ENSG00000246100	LINC00900	0.790203	-1.95069	-3.33023	2.1305e-09	2.51641e-07	DOWN	-2.54002	0.000217938	0.0237194	DOWN	-4.49071	2.84047e-14	8.54226e-12	DOWN	0.0997992	0.0394966	0.0480405	0.918538	0.646257	0.319375	0.470834	0.061753	0.124151	2.12002	0.989277	0.710285	0.0433561	0.139348	0.117074	2.04793	1.24368	3.44806
				ENSG00000250138	RP11-848G14.5	1.32236	-0.700742	-5.11625	1.42401e-17	4.57769e-15	DOWN	-3.7939	2.06403e-11	4.06655e-08	DOWN	-4.49464	3.77543e-13	9.61509e-11	DOWN	0.29835	0.0839821	0	6.9472	2.56649	3.74763	0.500432	0.111584	0.197936	3.51518	4.8771	2.84176	0.328348	0.133295	0.100502	5.7995	2.10084	4.77239
				ENSG00000250510	GPR162	0.84094	-2.53832	-3.90825	6.88513e-16	1.891e-13	DOWN	-3.06731	1.56797e-06	0.000449601	DOWN	-5.60563	6.09668e-19	4.00807e-16	DOWN	0.141491	0.236448	0	2.04322	2.10993	1.52128	0.552851	0.0700354	0.130382	1.53732	2.57279	2.20385	0.0614676	0.0526811	0.0680919	1.31288	2.71458	4.8463
				ENSG00000250995	RP13-128O4.3	0.168254	-0.197705	-2.44727	2.32904e-06	0.00015838	DOWN	-2.27902	0.00016133	0.0189411	DOWN	-2.47672	3.07814e-05	0.00164803	DOWN	0.415499	0.43857	0.319999	1.56688	2.11325	2.72304	0.760277	0.219376	0.459469	2.82429	2.19653	1.96391	0.433225	0.928201	1.0798	2.19404	4.83243	6.56218
				ENSG00000255197	RP11-750H9.5	0.187516	-1.0038	-2.52661	2.59393e-08	2.56572e-06	DOWN	-2.33909	9.84706e-08	4.73628e-05	DOWN	-3.34289	4.04517e-12	8.79639e-10	DOWN	1.79293	2.27086	0.306852	9.51609	8.40586	7.26229	2.23273	0.98611	1.89448	8.44483	8.26833	9.15937	1.45393	0.934541	1.61066	8.00406	11.3956	21.1769
				ENSG00000260219	RP11-347C12.10	0.479994	-0.099934	1.75818	0.000198453	0.00820765	UP	2.23818	0.000191858	0.0211121	UP	2.13824	0.000148556	0.00625352	UP	2.66891	2.06574	1.82697	0.639032	0.754094	0.546621	2.44188	2.49543	3.04961	0.714689	0.500327	0.477844	1.85511	4.8691	2.82572	0.40851	0.950257	0.81056
				ENSG00000265531	FCGR1C	2.18211	-0.229028	-4.78557	1.5422e-05	0.000886736	DOWN	-2.60346	0.000374063	0.036815	DOWN	-2.83249	0.000169186	0.0069926	DOWN	0	0.165276	0.100514	1.33591	0.221229	5.77347	2.68663	0.310085	0.779275	8.61328	2.64237	11.6927	0.408239	0	0.508736	2.78665	1.20811	2.53688
				ENSG00000266288	CTD-3096M3.2	1.04668	-1.351	-4.03843	4.14241e-14	9.08409e-12	DOWN	-2.99175	3.55579e-05	0.00558091	DOWN	-4.34276	3.2065e-08	3.51336e-06	DOWN	0.190648	1.81057	0	10.2688	11.4896	11.1255	3.26979	0.0628823	1.47538	10.7185	15.6508	11.876	0.662422	0.212965	0.275199	6.34554	4.0717	12.9291
				ENSG00000271086	NAMA	0.783085	-1.85553	4.51491	0.000117226	0.00522237	UP	5.298	0.000306407	0.0313999	UP	3.44247	0.000290379	0.0109085	UP	0.121204	0.0995005	0.0691467	0	0.012678	0	0.0616146	0.0577768	0.178705	0	0.00757706	0	0.0702099	0.285807	0.16527	0	0.0479503	0
				ENSG00000279958	RP11-12O16.1	0.348425	-1.24126	-3.59052	0.000854741	0.0283467	DOWN	-3.24209	0.000499322	0.046678	DOWN	-4.48335	0.000188761	0.00762296	DOWN	0	0.388864	0	0.496305	1.73534	2.45273	1.68562	0	0	9.2219	4.35188	2.37502	0	0.205851	0.132938	1.48058	0.87473	5.22267
				ENSG00000006747	SCIN	-0.781882	0.923454	3.42383	2.01262e-14	4.55479e-12	UP	2.64194	0.000356905	0.035957	UP	3.5654	4.75492e-11	8.78542e-09	UP	1.37157	0.860939	0.604903	0.0434013	0.0910561	0.129934	0.0690977	0.634069	0.427603	0.0560053	0.0407763	0.0843815	0.635214	0.944845	0.649893	0.117914	0.021513	0.0489392
				ENSG00000076716	GPC4	-2.21185	1.0374	6.00738	1.4189e-74	2.00696e-70	UP	3.79553	7.59891e-08	3.97556e-05	UP	4.83292	1.34719e-24	1.61064e-21	UP	32.2047	22.0848	19.32	0.351472	0.519509	0.273301	10.0929	14.4736	22.5474	2.62777	0.440284	0.32493	14.0833	34.2823	11.3928	0.7353	0.929109	0.432326
				ENSG00000100505	TRIM9	-0.52051	0.751504	3.06835	2.12232e-12	3.75239e-10	UP	2.54784	3.79936e-06	0.000878301	UP	3.29935	3.33123e-09	4.4005e-07	UP	1.2923	0.815336	0.491111	0.103717	0.0951996	0.110894	0.858688	0.395489	0.750426	0.0803032	0.14617	0.116334	0.470454	1.37894	0.495109	0.0745887	0.0685436	0.0950162
				ENSG00000101187	SLCO4A1	-0.135447	1.32589	1.77898	2.14249e-05	0.00118129	UP	1.64354	0.000261439	0.0274521	UP	2.96942	4.64338e-12	1.00201e-09	UP	3.89962	1.53425	1.3993	0.602407	0.816193	0.572511	3.54867	2.22322	4.09577	1.3042	0.998307	0.855849	4.63901	12.5208	12.8343	0.689941	2.10665	1.03299
				ENSG00000102755	FLT1	-0.126656	1.8693	3.19633	3.95447e-13	7.71503e-11	UP	3.06967	3.13981e-05	0.00514463	UP	4.93897	1.63349e-17	7.69617e-15	UP	6.38016	2.25345	3.38743	0.469479	0.65075	0.191222	0.363058	3.05653	5.7129	0.192322	0.507597	0.387824	2.16868	15.5808	10.7032	0.314401	0.398907	0.214259
				ENSG00000104885	DOT1L	-0.047426	0.863325	1.40054	1.03617e-07	9.01917e-06	UP	1.35312	0.000103388	0.0131723	UP	2.21644	3.54829e-09	4.64382e-07	UP	10.4923	7.61278	5.17018	2.75802	3.0833	2.97504	7.33833	7.37199	10.873	3.18675	3.73228	3.09544	8.67744	21.7733	16.6881	1.90967	3.96265	4.27062
				ENSG00000105609	LILRB5	-0.918586	0.694679	-3.37429	0.000294088	0.0115548	DOWN	-4.29288	8.46269e-10	8.70227e-07	DOWN	-3.5982	2.03841e-07	1.86485e-05	DOWN	0	0.0156631	0	0.0533064	0.0559185	0.053196	0.0169717	0.0171429	0.00820483	0.371451	0.258762	0.199303	0.00644904	0.0248668	0.021429	0.23853	0.167337	0.232905
				ENSG00000106366	SERPINE1	-3.55491	2.11493	6.91689	2.35287e-45	6.05095e-42	UP	3.36197	2.31821e-11	4.06655e-08	UP	5.4769	5.60795e-11	1.00975e-08	UP	20.7488	16.3518	8.80605	0.223571	0.156344	0	10.9472	11.5945	21.3836	1.82921	1.78926	0.653817	17.5949	66.8078	39.7421	0.47636	0.098501	2.21266
				ENSG00000109099	PMP22	-0.306957	0.811878	-2.94419	3.68464e-10	4.87078e-08	DOWN	-3.25115	0.000193035	0.0211636	DOWN	-2.43927	1.46153e-07	1.3502e-05	DOWN	0.0828296	0.393395	0.106316	1.90882	1.27417	1.3005	1.24721	0.0592228	0.137376	8.59859	3.19082	1.95746	0.203894	0.555088	0.348782	1.93331	1.67104	2.4038
				ENSG00000115902	SLC1A4	-0.292585	0.813597	1.95053	9.8055e-09	1.04675e-06	UP	1.65795	0.000165818	0.0192407	UP	2.47155	6.37803e-11	1.12688e-08	UP	14.3162	6.92519	5.65299	2.96415	2.14779	1.84619	6.82591	7.33516	18.9349	3.70855	3.25944	3.51975	10.6075	30.4825	17.5789	2.86348	3.38045	4.33396
				ENSG00000118785	SPP1	-4.06514	1.89966	8.09277	5.17926e-32	4.88387e-29	UP	4.02763	2.21978e-09	1.93614e-06	UP	5.92729	2.5509e-08	2.83904e-06	UP	131.473	108.6	48.0903	0.734956	0.249743	0.0708358	80.4929	31.7332	69.4521	7.67971	2.58049	0.879301	201.364	167.737	28.0961	5.80984	0.273645	0.443523
				ENSG00000119457	SLC46A2	-0.758611	-6.09976	-5.14162	1.51155e-13	3.14414e-11	DOWN	-5.90024	1.37152e-07	6.39065e-05	DOWN	-12	4.55893e-16	1.74157e-13	DOWN	0	0.0673088	0	0.534512	1.10133	0.740203	0.0243106	0	0	0.407262	0.884794	0.159868	0	0	0	0.80538	0.93355	1.22687
				ENSG00000122547	EEPD1	-0.101321	0.924158	-2.37084	1.58106e-15	4.21948e-13	DOWN	-2.47217	4.42183e-08	2.58556e-05	DOWN	-1.54801	0.00010117	0.00458536	DOWN	0.746219	0.984514	0.436636	4.31578	3.53483	3.35997	1.46838	0.60115	0.497528	4.16366	6.31977	3.76055	1.4874	2.02247	1.70319	3.35091	4.19358	7.69919
				ENSG00000122641	INHBA	-1.53931	2.98668	6.22182	1.21623e-26	8.39168e-24	UP	4.68252	8.03278e-09	5.20751e-06	UP	7.6692	6.10259e-16	2.23065e-13	UP	74.1912	17.5336	35.6559	0.776794	0.213992	0.715879	7.06575	21.363	115.59	2.2734	1.20407	2.13094	37.7503	229.993	146.377	0.240753	0.165933	1.62786
				ENSG00000122877	EGR2	-0.587373	1.00522	2.75916	1.50967e-15	4.06735e-13	UP	2.17179	2.72955e-05	0.00462488	UP	3.17701	7.74266e-10	1.15199e-07	UP	45.3792	25.6891	15.1695	4.22152	3.7554	4.76125	21.4781	14.4995	58.4088	8.85233	4.32411	7.77125	28.73	76.5526	44.6185	3.50367	2.86692	10.2035
				ENSG00000125735	TNFSF14	-0.0637842	1.02384	1.77481	2.4815e-10	3.37496e-08	UP	1.71102	7.66457e-05	0.010533	UP	2.73487	5.36625e-13	1.34246e-10	UP	11.5914	7.06766	8.67365	2.50176	1.98631	3.49945	7.35887	7.22367	15.439	4.02374	2.64914	2.497	10.0846	29.0753	19.7578	3.1808	2.63072	3.03899
				ENSG00000128918	ALDH1A2	-2.17384	0.668866	5.36527	1.43477e-27	1.0147e-24	UP	3.19143	8.93656e-06	0.00180066	UP	3.8603	5.49829e-15	1.76626e-12	UP	6.44599	2.93538	2.78131	0.179331	0.0799459	0.0357911	0.302646	2.65281	4.98013	0.25609	0.263956	0.348639	1.49234	5.08625	2.32121	0.160487	0.154063	0.298243
				ENSG00000132170	PPARG	-2.12706	0.883098	4.23689	1.95098e-29	1.62328e-26	UP	2.10982	0.000267966	0.0279406	UP	2.99292	1.91135e-10	3.12324e-08	UP	10.2014	7.4769	4.40788	0.466523	0.250651	0.454185	1.78264	4.20289	9.1926	1.69148	1.07617	0.748742	6.49622	15.0182	11.1789	1.1056	0.691818	2.30935
				ENSG00000132514	CLEC10A	1.55806	-7.59208	-5.96598	1.53367e-31	1.39955e-28	DOWN	-4.40792	3.26473e-05	0.00526258	DOWN	-12	4.04199e-37	2.28526e-33	DOWN	0.0454688	0.191994	0.0389143	2.96711	8.39484	5.91399	1.00549	0.0500236	0.0335183	17.5724	2.74504	2.8008	0	0	0	5.70751	7.84345	2.63956
				ENSG00000132694	ARHGEF11	-0.298871	0.18923	-1.26565	1.27905e-06	9.42269e-05	DOWN	-1.56452	1.15235e-05	0.00220284	DOWN	-1.37529	7.90247e-05	0.0037357	DOWN	2.15477	3.14303	1.38282	5.34763	5.91825	4.79675	4.09441	2.2569	2.83409	12.7074	7.46668	6.99453	2.80243	2.85526	3.27038	6.26072	6.34542	10.5552
				ENSG00000134531	EMP1	-1.24114	1.81256	3.47533	3.66019e-30	3.23572e-27	UP	2.23419	5.63771e-06	0.00123619	UP	4.04675	1.878e-13	5.1543e-11	UP	43.704	28.0423	20.2901	3.0953	2.16682	3.0131	21.1311	15.0198	56.9718	4.86653	8.72024	6.20558	40.2655	115.845	72.7034	3.99868	1.86584	7.98034
				ENSG00000134668	SPOCD1	-1.06933	0.946233	4.92878	2.67296e-34	3.02462e-31	UP	3.85945	3.05712e-12	7.13127e-09	UP	4.80568	7.71609e-18	4.03937e-15	UP	1.32538	0.852456	0.943594	0.0418391	0.0341321	0.02651	0.497361	1.08491	1.19652	0.0799819	0.0669692	0.0444945	0.949134	2.77575	1.41272	0.0297154	0.0491539	0.10483
				ENSG00000134755	DSC2	-0.123648	0.40403	-2.37481	4.74966e-09	5.24856e-07	DOWN	-2.49846	7.43855e-08	3.96116e-05	DOWN	-2.09443	3.68473e-07	3.1543e-05	DOWN	0.383912	0.405205	0.100089	1.68048	1.81359	1.11797	0.521383	0.178161	0.198997	1.7459	1.57884	1.75276	0.281441	0.274708	0.493654	1.1362	1.45229	1.89478
				ENSG00000136158	SPRY2	-1.28582	2.2325	4.58619	1.32514e-33	1.44181e-30	UP	3.30037	7.29028e-07	0.000244274	UP	5.53287	1.71174e-33	4.39901e-30	UP	13.3862	6.69979	6.51783	0.335274	0.351675	0.420601	4.67602	5.6312	14.6577	1.55747	0.755982	0.220623	8.66209	26.6923	17.4801	0.364344	0.398814	0.378027
				ENSG00000136689	IL1RN	-1.73991	2.30749	7.03971	3.48932e-48	9.87094e-45	UP	5.29979	3.49583e-13	1.04249e-09	UP	7.60729	6.01474e-35	2.12538e-31	UP	306.83	177.029	126.694	2.6092	1.05486	0.976397	41.9918	132.546	413.763	2.67482	6.53707	5.723	224.259	708.681	347.183	2.48449	0.969936	3.1105
				ENSG00000136695	IL36RN	-0.498893	6.29114	5.20775	5.56514e-08	5.11144e-06	UP	4.70886	1.03371e-06	0.000321106	UP	11	2.75823e-20	2.1659e-17	UP	1.65923	0.279198	0.493829	0.043177	0.0226373	0	0.274998	0.563418	1.54224	0	0.0135293	0.077502	1.12822	3.81404	2.16986	0	0	0
				ENSG00000136696	IL36B	-2.86269	5.44722	8.41547	3.13469e-16	9.0487e-14	UP	5.55278	3.46422e-07	0.000134164	UP	11	9.64839e-17	4.13258e-14	UP	9.39653	1.2958	4.4848	0	0.044451	0	0.432003	2.97622	7.36215	0	0.0265663	0.202878	1.96922	16.5081	4.53348	0	0	0
				ENSG00000136826	KLF4	-0.279323	0.396204	-1.9087	4.27937e-06	0.000278297	DOWN	-2.18803	0.000110168	0.0138621	DOWN	-1.79182	0.000401067	0.0143154	DOWN	0.118556	0.354528	0.152159	0.558846	0.949095	0.839667	0.45194	0.110847	0.19664	1.62999	0.705621	1.12495	0.26609	0.220698	0.263874	0.408271	1.16072	1.03018
				ENSG00000137673	MMP7	-0.711094	1.97872	5.13051	3.2441e-16	9.26994e-14	UP	4.41942	8.00075e-09	5.20751e-06	UP	6.39814	4.37041e-15	1.43659e-12	UP	11.1753	3.83582	2.68212	0.271922	0.171152	0.0620172	1.97423	1.38921	5.09034	0.243299	0.119223	0.0325472	2.23663	13.0237	8.46078	0	0.0359566	0.245301
				ENSG00000137801	THBS1	-0.853862	0.562227	-5.05021	3.52549e-17	1.10814e-14	DOWN	-5.90407	2.38045e-09	1.97187e-06	DOWN	-5.34184	1.42439e-24	1.61064e-21	DOWN	23.251	65.0187	6.9202	1199.26	1042.26	912.432	25.5419	6.26091	14.9009	32.9363	1562.36	1201.45	22.3185	19.9399	18.1307	395.548	591.67	1461.92
				ENSG00000137819	PAQR5	-2.73433	0.492858	5.65786	1.18271e-18	4.23515e-16	UP	2.92353	0.00029049	0.0300788	UP	3.41639	4.5976e-08	4.84962e-06	UP	0.557361	0.870956	0.306593	0.00650184	0.0204499	0.00741134	0.538094	0.274703	0.376202	0.125245	0.00814098	0.0233294	0.528291	0.929788	0.381449	0.0830921	0.00859395	0.0806083
				ENSG00000137834	SMAD6	-0.884701	1.40513	-2.47031	0.000747383	0.02523	DOWN	-3.35501	3.19233e-07	0.000126931	DOWN	-1.94989	0.000374686	0.0134758	DOWN	0.008002	0.0675514	0	0.201139	0.135629	0.0819223	0.109797	0.0792051	0.0353897	1.41886	0.584917	0.292205	0.159875	0.125108	0.236789	0.32144	0.617151	1.07724
				ENSG00000143333	RGS16	-0.211378	1.62338	2.50362	1.68766e-09	2.02297e-07	UP	2.29224	0.000277996	0.0288854	UP	3.91562	9.15688e-10	1.34122e-07	UP	4.69076	2.34115	2.56691	0.620342	0.51372	0.558539	3.99225	3.47992	13.8319	2.15711	1.41105	0.781247	2.33792	17.5053	11.576	0.292211	0.906227	0.883534
				ENSG00000145107	TM4SF19	-1.59221	2.99566	4.90083	1.50894e-29	1.29353e-26	UP	3.30862	2.0118e-09	1.81799e-06	UP	6.30428	9.53136e-31	1.79628e-27	UP	18.6245	7.61561	8.79291	0.537949	0.368004	0.266731	5.06433	8.06306	12.7601	1.06236	1.1866	0.363777	19.4183	73.9305	32.869	0.388729	0.865592	0.342821
				ENSG00000146072	TNFRSF21	-1.5342	0.852384	4.2304	1.72809e-33	1.74593e-30	UP	2.69621	6.69286e-05	0.00932653	UP	3.54859	6.62544e-17	2.88146e-14	UP	21.3817	11.8927	10.0826	0.727385	0.878604	0.703849	1.26338	9.87519	11.3196	1.68382	0.911185	0.870254	9.55535	22.0455	8.31118	1.12721	1.16534	1.11837
				ENSG00000146373	RNF217	-0.0640974	0.283037	-1.88216	6.96646e-10	8.75886e-08	DOWN	-1.94626	5.03271e-07	0.000178667	DOWN	-1.66322	0.000558663	0.01847	DOWN	0.473571	0.671356	0.250283	1.77592	1.62235	1.74484	0.61063	0.301835	0.462059	1.84766	1.50923	1.94016	0.286409	0.373388	0.884823	1.37508	1.06344	2.45364
				ENSG00000149635	OCSTAMP	-4.40637	5.40637	10	1.66698e-19	6.54961e-17	UP	5.59363	2.08785e-11	4.06655e-08	UP	11	2.86591e-19	1.97601e-16	UP	5.70201	1.32219	4.26918	0	0	0	1.77847	1.75338	1.62405	0.106771	0	0	2.8524	42.7492	11.569	0	0	0
				ENSG00000153823	PID1	-0.754299	0.796079	-2.35043	5.90622e-05	0.00289568	DOWN	-3.10473	3.02608e-05	0.00498568	DOWN	-2.30865	7.99413e-08	7.92934e-06	DOWN	2.55445	6.73513	0.430405	17.3572	15.2251	16.9874	0.823408	0.953635	3.26091	1.82838	25.5539	15.956	1.51675	3.09559	3.95144	12.205	9.15322	21.0685
				ENSG00000157168	NRG1	-3.75414	4.47511	-7.88443	1.07736e-65	1.01592e-61	DOWN	-11.6386	2.88393e-12	7.13127e-09	DOWN	-7.16346	1.39436e-24	1.61064e-21	DOWN	0.00404593	0.0426927	0	3.83547	2.45738	4.75112	0	0.00133449	0	0.0474926	3.30776	0.899495	0	0.0135544	0.0116805	0.468999	1.72342	1.42515
				ENSG00000161091	MFSD12	-0.767803	0.800426	2.27756	1.32395e-13	2.79501e-11	UP	1.50975	0.000451777	0.0433198	UP	2.31018	5.93544e-12	1.26973e-09	UP	18.4021	11.0476	7.92887	2.19528	3.1796	2.33433	12.498	10.3394	16.2309	7.36052	3.61123	2.74793	11.1505	26.1231	18.6857	3.03636	4.15099	4.09603
				ENSG00000162745	OLFML2B	-1.14572	1.58547	-5.67367	1.74086e-36	2.46236e-33	DOWN	-6.81939	1.64693e-30	4.91131e-26	DOWN	-5.23392	2.93743e-20	2.24427e-17	DOWN	0.051895	0.0958581	0	3.02891	2.02851	2.48446	0.103867	0.029971	0.0286892	5.86073	8.67582	3.8189	0.349454	0.159417	0.0749291	5.06393	6.17449	10.7315
				ENSG00000162772	ATF3	-1.02654	1.37159	3.21244	6.24999e-19	2.29618e-16	UP	2.1859	8.34348e-06	0.00170418	UP	3.5575	6.27122e-16	2.24406e-13	UP	26.0093	12.6997	10.3345	1.21583	1.82315	2.25206	12.0978	7.74342	32.0468	3.46491	3.51633	4.42241	17.6711	41.8719	25.185	1.80479	1.62857	3.76301
				ENSG00000163395	IGFN1	-1.35257	5.96834	6.38423	3.31019e-12	5.78036e-10	UP	5.03166	1.98431e-05	0.00350143	UP	11	3.92674e-16	1.52062e-13	UP	0.147126	0.105592	0.188834	0.0052861	0	0	0.0269245	0.085452	0.104124	0	0.00661876	0	0.17385	0.276081	0.454565	0	0	0
				ENSG00000164266	SPINK1	-0.484649	1.62628	4.84914	1.50273e-10	2.12553e-08	UP	4.36449	5.1794e-08	2.95155e-05	UP	5.99077	2.34721e-32	4.73953e-29	UP	3.68096	3.06971	0.758246	0	0.213991	0.0465289	6.18466	2.1595	2.96478	0.421222	0.127787	0	19.426	47.1551	62.8871	0.73033	0.431451	0.874142
				ENSG00000164949	GEM	-3.38352	2.76596	6.67398	1.06465e-28	8.60512e-26	UP	3.29046	4.39511e-05	0.00652073	UP	6.05642	6.93531e-34	1.96054e-30	UP	5.86254	2.31626	2.29359	0.0422256	0.044285	0.0160496	2.85041	0.962154	4.94004	0.687732	0.105787	0.101042	4.1403	10.8904	8.39623	0.10796	0.148824	0.0952229
				ENSG00000166923	GREM1	-1.81928	2.94192	7.08591	1.64908e-76	4.66508e-72	UP	5.26664	1.69075e-09	1.57562e-06	UP	8.20856	1.53659e-39	2.17189e-35	UP	3.14277	2.15532	3.03011	0.0268333	0.014071	0.0203982	0.381639	1.04534	5.17705	0.0923317	0.0364147	0.0428046	3.60473	8.90665	2.79723	0.0171542	0.0295535	0.00504266
				ENSG00000166927	MS4A7	-0.264815	0.388489	-1.73163	4.14796e-08	3.96425e-06	DOWN	-1.99645	2.00577e-05	0.00351848	DOWN	-1.60796	0.0010899	0.031407	DOWN	9.51001	7.75434	3.46735	26.5748	17.6137	24.6623	9.54228	2.80278	13.5474	30.9663	32.9088	39.4399	5.51716	12.7268	9.38373	20.2777	12.6586	51.2785
				ENSG00000167210	LOXHD1	-0.373178	0.401234	4.74104	2.36206e-10	3.27551e-08	UP	4.36786	3.56918e-08	2.17218e-05	UP	4.76909	2.10038e-14	6.38447e-12	UP	4.32947	0.579784	3.36753	0.207672	0.0204197	0.0814123	0.578625	3.2391	4.61163	0.0267998	0.195116	0.186344	2.20424	13.9828	5.11849	0.373371	0.137244	0.270747
				ENSG00000168334	XIRP1	-6.47007	7.47007	10	1.14369e-08	1.20274e-06	UP	3.52993	0.000526914	0.0480523	UP	11	8.42541e-14	2.3582e-11	UP	0.140304	0.0370227	0.142567	0	0	0	0.0534853	0.150477	0.213325	0.0361261	0	0	0.157458	0.94029	0.257427	0	0	0
				ENSG00000169436	COL22A1	-2.489	1.67553	7.01449	3.00079e-19	1.13186e-16	UP	4.52549	1.2353e-05	0.0023315	UP	6.20103	4.77389e-08	5.01685e-06	UP	0.321395	0.468929	0.461039	0	0	0.00967857	0.0648658	0.315066	0.292673	0.0292046	0	0	0.123198	0.538481	0.136479	0.0108491	0	0
				ENSG00000170323	FABP4	-2.88106	3.25352	7.83098	1.73763e-61	9.83118e-58	UP	4.94993	3.63072e-07	0.000137053	UP	8.20345	1.16309e-12	2.69503e-10	UP	15.7362	13.9607	10.0757	0	0.101269	0.073403	0.573924	2.64972	6.73835	0.221511	0.100797	0	4.1422	7.80743	0.595152	0	0.0425579	0
				ENSG00000170439	METTL7B	-3.12561	2.43711	8.67813	6.25786e-26	4.11694e-23	UP	5.55252	7.90487e-08	4.06433e-05	UP	7.98963	1.30863e-14	4.06525e-12	UP	7.06258	2.26871	3.54713	0	0	0.0314402	0.140487	3.73922	3.42947	0.0379584	0.0518119	0.0659671	3.52171	28.1934	4.12301	0.141003	0	0
				ENSG00000171657	GPR82	-0.601465	0.301428	-3.83162	2.09746e-20	8.85597e-18	DOWN	-4.43308	4.20807e-10	4.82649e-07	DOWN	-4.13165	2.03652e-13	5.53561e-11	DOWN	0.137469	0.266006	0.117632	2.38628	3.08571	1.94723	0.078593	0.0302411	0.0506603	0.991021	1.76522	0.689133	0.0796213	0.153539	0.0992344	2.44592	2.01206	1.3685
				ENSG00000174939	ASPHD1	-5.64285	1.97003	10	2.25e-08	2.24913e-06	UP	4.35715	1.90709e-06	0.000517012	UP	6.32718	2.77436e-10	4.43098e-08	UP	0.591333	0.279788	0.157042	0	0	0	0.373112	0.376826	0.541153	0.0629977	0	0	0.389762	1.0477	0.441588	0.0234028	0	0
				ENSG00000175445	LPL	-2.81595	1.91981	8.05426	5.44977e-65	3.85422e-61	UP	5.23831	4.17493e-14	1.77858e-10	UP	7.15813	3.67398e-25	4.7209e-22	UP	156.718	92.9596	58.4387	0.51783	0.45962	0.181703	29.9338	57.8025	183.827	3.88357	2.08742	1.22318	89.898	253.653	141.142	2.20678	0.33344	0.853343
				ENSG00000177469	PTRF	-2.05203	0.417138	4.44468	7.5327e-06	0.00046224	UP	2.39265	0.00055113	0.0495037	UP	2.80979	0.000389647	0.013943	UP	0.438027	0.389321	0.118369	0	0.0434289	0	0.448236	0.441265	0.433389	0.113967	0.0388995	0.0990541	0.580895	0.515021	0.149777	0.0529191	0.0547128	0.0700242
				ENSG00000177575	CD163	-1.66788	1.4567	-4.17862	3.91499e-12	6.79455e-10	DOWN	-5.8465	6.09203e-23	9.08352e-19	DOWN	-4.3898	3.06275e-22	2.70565e-19	DOWN	1.18855	4.28379	0.384204	32.7509	30.9048	42.3996	1.50024	0.473574	0.944335	23.9486	95.9275	48.0354	2.17242	2.77313	1.72233	42.8317	26.3301	70.6195
				ENSG00000177675	CD163L1	-1.21554	1.55022	-4.85687	9.36751e-36	1.20453e-32	DOWN	-6.07241	1.51907e-14	7.55001e-11	DOWN	-4.52219	5.20104e-13	1.31275e-10	DOWN	0.080716	0.194711	0.0296001	2.75387	2.79095	3.29416	0.065936	0.0190232	0.0127478	0.63412	3.76101	2.17996	0.0801414	0.0901534	0.0416137	0.74122	1.55995	2.56809
				ENSG00000179630	LACC1	-0.318799	0.129587	-2.35634	1.43469e-13	3.00636e-11	DOWN	-2.67514	1.82067e-06	0.000507422	DOWN	-2.54556	5.07212e-08	5.27789e-06	DOWN	1.77917	2.88903	1.0686	10.2507	7.41186	11.7139	4.93038	0.560789	2.4214	18.5071	17.2796	14.751	2.18003	3.09557	3.16148	14.8336	7.10597	27.3188
				ENSG00000181634	TNFSF15	-2.76753	2.95077	7.9794	2.95709e-25	1.7072e-22	UP	5.21187	2.33695e-15	1.3938e-11	UP	8.16264	1.39354e-17	6.79205e-15	UP	42.4402	5.56365	25.7478	0.200692	0.043855	0.0476878	7.47703	14.9796	39.2574	0.587012	0.838032	0.240108	48.4614	277.206	198.564	0.181749	0.176842	1.47087
				ENSG00000183578	TNFAIP8L3	-0.694575	0.382778	3.63807	1.27942e-05	0.000746257	UP	2.94349	0.00045327	0.0433236	UP	3.32627	0.000129345	0.00561669	UP	1.0144	0.411771	0.400582	0.0700529	0.0367281	0.0399466	0.312335	0.721001	1.07855	0.168765	0.0219507	0.083815	0.406766	1.22018	0.422456	0	0.0463207	0.158003
				ENSG00000184371	CSF1	-1.93057	2.3998	6.25228	6.44744e-38	9.59957e-35	UP	4.32171	6.85605e-09	4.80683e-06	UP	6.72151	9.54603e-24	9.63774e-21	UP	76.1722	17.6396	35.2351	0.591429	0.609861	0.491576	9.79289	36.1011	89.1928	4.18063	1.65127	0.923455	33.6585	222.624	121.837	0.679234	0.993689	1.91013
				ENSG00000185022	MAFF	-0.40628	1.46785	2.64756	2.09204e-16	6.22967e-14	UP	2.24128	2.1671e-07	9.10212e-05	UP	3.70913	6.15482e-16	2.23065e-13	UP	7.39432	4.88072	3.01501	0.722969	0.95317	0.763998	4.78162	4.14654	9.74485	1.65699	1.12584	1.1665	7.28457	17.6323	15.3789	0.644464	0.75393	1.68267
				ENSG00000185640	KRT79	0	1	10	2.15669e-08	2.16349e-06	UP	10	1.10238e-05	0.00214864	UP	11	6.8717e-11	1.20656e-08	UP	0.544463	0.224864	0.273443	0	0	0	0	0.38279	0.968546	0	0	0	0.287953	2.35329	0.820264	0	0	0
				ENSG00000186407	CD300E	-1.6585	0.290746	-3.43394	2.57744e-07	2.12575e-05	DOWN	-5.09244	4.55008e-09	3.47918e-06	DOWN	-4.8017	3.78199e-15	1.2578e-12	DOWN	2.90487	12.7903	0.695591	64.2531	62.7843	50.1024	1.61151	0.929998	4.6025	7.34092	136.608	99.7871	1.77049	3.92263	1.22062	32.7243	38.2305	121.872
				ENSG00000187116	LILRA5	-0.00663671	0.665536	-3.63878	1.90961e-18	6.43106e-16	DOWN	-3.64541	3.28032e-09	2.64385e-06	DOWN	-2.97988	4.01521e-07	3.39838e-05	DOWN	0.311488	0.301369	0.13327	4.1252	2.29802	2.87059	0.445269	0.188442	0.516642	1.73227	5.66393	6.99875	0.766782	0.231952	0.262329	3.15844	2.21791	4.57242
				ENSG00000196611	MMP1	-0.748489	6.6994	4.48994	5.26038e-08	4.89509e-06	UP	3.74145	3.73022e-08	2.22478e-05	UP	10.4408	9.36212e-23	8.82192e-20	UP	1.7023	0.378254	1.66745	0.0402388	0.126561	0	1.58825	2.17316	1.23842	0.0553768	0.125971	0.192477	8.32942	53.7904	9.34589	0.0514148	0	0
				ENSG00000197461	PDGFA	-1.68067	0.726795	5.10816	1.14863e-20	5.07713e-18	UP	3.42749	6.25796e-05	0.00880276	UP	4.15428	1.09133e-16	4.6046e-14	UP	2.76758	1.21439	1.47676	0.0837667	0.0585785	0.0159195	0.213385	1.33405	5.12351	0.201769	0.20112	0.217138	1.67512	2.88288	3.06414	0.196326	0.184517	0.0472256
				ENSG00000198355	PIM3	-0.304649	0.80131	1.72807	9.70925e-09	1.0404e-06	UP	1.42342	0.000292896	0.030223	UP	2.22473	3.41558e-09	4.49093e-07	UP	27.5406	13.171	13.7818	5.23756	5.3573	5.85432	18.4866	15.9934	28.4643	9.9708	6.8875	6.60911	26.6265	42.1719	44.308	4.66399	7.37039	12.1635
				ENSG00000213694	S1PR3	-1.78174	0.861165	4.45932	1.64415e-15	4.34685e-13	UP	2.67757	6.36772e-06	0.00136613	UP	3.53874	4.96578e-09	6.18404e-07	UP	0.749837	0.388389	0.356449	0.00623636	0.0261578	0.035551	0.436716	0.345969	0.744711	0.0729372	0.121047	0.0447537	0.45243	1.67508	1.08259	0.0956437	0.0329632	0.147611
				ENSG00000213876	RPL7AP64	-4.23107	3.57217	-7.76893	1.75339e-22	8.85745e-20	DOWN	-12	8.88055e-17	8.82756e-13	DOWN	-8.42783	1.65641e-24	1.80096e-21	DOWN	0.133137	0	0	6.45396	14.543	8.042	0	0	0	12.0091	5.76424	5.43362	0.115674	0	0	11.9187	13.9014	14.0151
				ENSG00000214274	ANG	-1.42439	0.214167	-2.17813	0.00124084	0.0387905	DOWN	-3.60252	0.000163501	0.0191206	DOWN	-3.38835	0.000219309	0.00866131	DOWN	0.22412	0.295721	0	0.503098	1.16103	0.68851	0	0.184913	0	0.380876	1.32353	0.541715	0	0.250361	0	0.964818	0.46546	1.19129
				ENSG00000215156	RP11-1023L17.2	-2.59725	1.36957	-4.12938	7.9988e-07	6.21643e-05	DOWN	-6.72662	6.04945e-07	0.000207357	DOWN	-5.35705	2.36445e-05	0.00132358	DOWN	0	0.0517693	0	0.308332	0.346525	0.251163	0	0.00809186	0	0.212199	0.275889	0.368878	0.0213152	0	0	0.168932	0.232873	0.471813
				ENSG00000231027	AC079325.6	-1.93505	-6.40898	-3.65598	0.000240792	0.00978328	DOWN	-5.59102	0.000164708	0.0191866	DOWN	-12	4.60255e-07	3.86081e-05	DOWN	0	0.371788	0.226107	2.53062	4.64541	0.360715	0	0.116287	0	0.217749	1.98134	3.40618	0	0	0	1.41556	1.88155	6.77678
				ENSG00000232679	RP11-400N13.3	-4.35037	2.77274	6.67941	1.11915e-11	1.78869e-09	UP	2.32904	0.00052578	0.0480523	UP	5.10178	7.72343e-12	1.59368e-09	UP	8.47969	2.15466	5.84496	0	0	0.160781	2.51424	2.59102	3.47282	0.679264	0.35322	0.674696	6.82182	24.7312	10.3156	0.901298	0	0.317974
				ENSG00000235834	RP1-60N8.1	0	0	-12	6.49789e-05	0.0031584	DOWN	-12	4.30953e-07	0.00015866	DOWN	-12	2.2225e-06	0.000161097	DOWN	0	0	0	0.458938	0.26742	0.290791	0	0	0	1.19315	0.479078	0.366065	0	0	0	0.651904	0.741374	0.402481
				ENSG00000236453	AC003092.1	-1.08634	3.19095	4.03827	2.46157e-10	3.36403e-08	UP	2.95193	0.000118424	0.014593	UP	6.14288	9.04545e-20	6.7291e-17	UP	3.47945	2.25356	1.92849	0	0.223409	0.242901	1.62792	0.939453	1.22419	0.097753	0.222368	0.169883	5.15307	14.6624	10.9604	0.181518	0.0938866	0.160127
				ENSG00000236700	LINC01010	-2.66876	1.02259	5.9859	1.37136e-35	1.61643e-32	UP	3.31713	1.59891e-05	0.00295787	UP	4.33972	1.30938e-20	1.08867e-17	UP	9.41507	7.37363	4.27551	0.0415359	0.196084	0.0947409	2.27521	3.55739	11.69	1.21505	0.195147	0.347896	6.67284	13.436	13.0253	0.823213	0.274526	0.53866
				ENSG00000238280	RP11-436D10.3	-0.702884	0.48851	5.54276	6.87781e-14	1.47399e-11	UP	4.83988	7.09233e-09	4.80683e-06	UP	5.32839	5.7777e-16	2.17773e-13	UP	13.7252	5.0093	4.77452	0	0.241636	0.262672	2.93399	5.54526	14.8934	0.396299	0.144266	0.275566	6.57552	18.9124	13.3341	0.29444	0.152293	0.519482
				ENSG00000244482	LILRA6	-0.291404	0.869326	-2.91932	7.06725e-10	8.80729e-08	DOWN	-3.21072	1.28227e-08	8.13584e-06	DOWN	-2.3414	2.18441e-07	1.97287e-05	DOWN	0.240403	0.558217	0.185148	2.15857	1.51705	3.76647	0.907294	0.15073	0.55824	4.8726	5.3134	4.77761	0.98171	1.15465	0.624746	3.78078	3.90866	6.30365
				ENSG00000248187	RP11-184M15.1	-0.49423	0.413405	3.23142	2.71227e-07	2.23045e-05	UP	2.73719	0.000173302	0.0197253	UP	3.15059	0.00176733	0.0473112	UP	1.19629	1.37738	0.767687	0.146476	0.15362	0.0556741	1.49251	0.753652	1.32284	0.201618	0.275214	0.0584366	0.850394	1.03252	0.157014	0	0.0645579	0.165159
				ENSG00000248769	RP11-974F13.5	0	7.29709	-12	4.68831e-06	0.00029804	DOWN	-12	2.11734e-05	0.00369247	DOWN	-4.70291	2.11777e-05	0.00120215	DOWN	0	0	0	2.55143	0.30588	0.581976	0	0	0	0.602024	0.365289	0.523334	0.141108	0	0	1.86404	0.578138	1.23292
				ENSG00000250929	LINC01181	-6.95869	5.21622	10	8.88724e-10	1.10268e-07	UP	3.04131	0.000531751	0.0483456	UP	8.25752	7.38553e-19	4.44216e-16	UP	5.87295	1.84291	2.44467	0	0	0	2.72287	2.46184	7.37175	1.07892	0.446335	0	7.86087	29.785	18.1039	0.182171	0	0
				ENSG00000251442	LINC01094	-0.784441	1.21358	-3.03886	1.94971e-05	0.00108787	DOWN	-3.8233	3.27637e-07	0.000128559	DOWN	-2.60972	0.000139594	0.00597002	DOWN	0.0116267	0.208569	0	0.511432	0.810184	0.488039	0.186117	0.0191785	0.0257039	1.45818	1.27481	0.536948	0.262591	0.0908896	0.528654	0.94743	0.882905	3.55408
				ENSG00000253775	AC100802.3	0	1	10	3.54319e-08	3.43265e-06	UP	10	1.79615e-05	0.00326604	UP	11	1.53379e-10	2.55052e-08	UP	2.58047	0.544731	1.4352	0	0	0	0.0983562	1.05027	1.61697	0	0	0	0.896787	4.1313	3.10464	0	0	0
				ENSG00000258602	RP11-7F17.7	-5.80264	2.00561	10	5.64191e-06	0.000352327	UP	4.19736	8.853e-05	0.0118921	UP	6.20296	0.000497057	0.0169702	UP	0.303856	3.68734	2.33947	0	0	0	0.86863	3.50883	16.4606	0.281606	0.854259	0	0	0.508977	22.1495	0	0	0.307576
				ENSG00000259225	RP11-1008C21.1	-0.906562	0.857793	4.97509	4.07353e-15	1.01084e-12	UP	4.06853	4.0306e-06	0.000913026	UP	4.92632	1.83158e-10	3.01029e-08	UP	9.36577	2.10787	3.71235	0.247335	0.129727	0.105766	0.315027	3.67023	6.09208	0.276618	0.213023	0.110976	1.91469	15.8841	5.61756	0.118593	0.163479	0.488033
				ENSG00000259590	RP11-20G13.3	-6.57965	2.99818	10	1.90165e-20	8.15088e-18	UP	3.42035	0.000257962	0.0273446	UP	6.41853	2.34748e-11	4.54527e-09	UP	15.5737	10.9583	10.5206	0	0	0	17.186	5.9509	12.6895	3.03909	0.307291	0	7.12165	12.2074	7.49492	0.313583	0	0
				ENSG00000259760	RP11-20G13.2	-5.92163	6.92163	10	1.3026e-13	2.77062e-11	UP	4.07837	1.13065e-05	0.00217529	UP	11	2.187e-10	3.53282e-08	UP	12.0345	7.99724	13.1575	0	0	0	17.8409	5.4423	8.87163	1.65266	0.25077	0	5.42165	13.9396	12.2266	0	0	0
				ENSG00000261222	CTD-2006K23.1	-1.44891	1.50852	-3.22836	1.85317e-07	1.56024e-05	DOWN	-4.67727	3.15883e-05	0.00514751	DOWN	-3.16875	0.000476528	0.016408	DOWN	0.116431	0.0614333	0.0249076	0.836323	0.785873	0.278191	0	0.0320148	0.0214538	0.0599503	0.349215	0.95887	0.0842993	0.065021	0.028016	0.356414	0.138179	1.10013
				ENSG00000263050	RP11-667K14.3	-0.089186	2.42112	3.81217	1.34145e-11	2.13193e-09	UP	3.72298	1.9642e-05	0.00350143	UP	6.1441	1.38513e-19	9.82029e-17	UP	16.734	7.77969	7.41505	0.894333	0.56281	0.815884	6.83483	3.87873	26.6547	1.10787	0.224052	1.49799	12.1161	30.9296	35.0893	0.228639	0.472778	0.40339
				ENSG00000269902	RP6-99M1.3	-0.976926	1.97533	3.8166	3.21796e-20	1.30047e-17	UP	2.83967	1.75348e-07	7.78695e-05	UP	4.81501	1.7618e-24	1.8446e-21	UP	65.5203	30.1669	36.2553	4.05206	1.88916	3.42305	21.7916	24.1039	57.2957	4.33793	6.48602	3.59107	45.3094	122.284	109.678	3.07002	2.38044	4.3997
				ENSG00000270069	MIR222HG	-1.54805	2.05309	4.34085	1.26006e-41	2.43816e-38	UP	2.79281	1.67365e-06	0.000475333	UP	4.8459	5.05502e-33	1.09923e-29	UP	28.02	15.3513	15.8876	0.959878	0.927373	1.03707	9.10519	14.1485	28.8998	2.03396	4.52498	0.967077	19.921	49.2713	44.922	1.22721	1.40224	1.33862
				ENSG00000276107	CTD-2033D15.2	-0.556259	0.355064	-5.66734	1.02145e-22	5.35108e-20	DOWN	-6.2236	1.93567e-07	8.36575e-05	DOWN	-5.86853	3.3369e-25	4.49195e-22	DOWN	1.9264	6.86214	0.309085	171.346	147.984	143.015	3.44238	0.119201	1.19815	4.76151	215.254	135.674	1.98756	1.88277	1.21681	50.4469	73.4433	173.329
				ENSG00000277632	CCL3	-0.828151	2.10052	3.00168	7.55644e-18	2.48563e-15	UP	2.17353	0.000252379	0.0268792	UP	4.27405	1.2784e-09	1.83447e-07	UP	31.6628	12.6695	14.8172	2.63953	2.39382	2.35176	12.2222	11.1764	51.6719	7.90959	3.23765	5.49348	39.1634	117.557	101.33	1.16	2.07145	10.1065
Fig 6d	First																		repeat

## Sheet: Figure 7
Fig 7c	CD4BTLA (%)
		0d	8d	14d
		3.45	8.74	21.7
		2.56	6.44	11.3
		2.22	8.75	16
		3.54	11	11.3
		3.7	12.9	9.64
		3.26	9.27	8.91
		3.5	11.5	12.6
		3.81	17.8	5.4
		4.87	9.8
Fig 7d
	CD4CD25 (%)
			BTLA-/-										WT
		0d	27.54	31.38	29.62	26.4	30.64	27.59	34.3	14.49	21.58	26.07	17.65	20	24.2	23.51	21.25	26.29	22.7	32.24	28.49	28.72
		2d	52.23	38.87	56	46	50.17	42.25	39.9	51.39	43.36	32.72	41.08	48.76	59.6	62.36	55.26	59.76	50	66.13	51.56	54.05
		8d	53.45	38.36	36.05	45.4	49.17	56	55.83	46.12	51.05	62.06	51.54	45.88	60	58.99	55.56	53.51	53.62	58.47	43.59	58.43
		14d	57.89	45.45	85.68	48.84	63.93	90	71.43	69.18	74.46	66.12	56.76	30	54.17	56.56	63.36	46.67	56.33	60	60.84	60.61
	CD4CD25 (MFI)
			BTLA-/-										WT
		0d	1866.8	2176	1922.2	1930.2	1920.6	1813.4	2773.1	1047.2	1525.6	1264.4	1785.1	1598.2	2273.8	1675.2	1715.8	1770.8	1685.7	2345.8	2013.1	2039.7
		2d	3588.1	2895.5	3833.3	2955	3316.8	2540.1	2589.7	3279.5	2811.6	2309.4	2679.1	3017.3	3153.6	4061.7	3088.7	3816.4	2530.3	3599.1	3207	3536.9
		8d	3266.3	2672.4	2350.8	2880.6	3207.9	3009.7	3440.4	2950.1	2971.8	3393.3	3092.9	2489.7	2921.5	3332.5	3371.5	3245.3	2897.7	3949.6	2662.4	3614
		14d	4269.2	2738	8367.1	2343.2	3807.9	6840.5	5752.8	5258.7	5806.8	4881.4	3639.1	1704.6	3429.7	3624.8	4153.4	2774.3	3952.1	3717.2	4066.2	3231.4
	CD4CD38 (%)
			BTLA-/-										WT
		0d	34.78	44.92	45.99	39.34	40.39	43.79	46.93	20.87	33.56	25.59	30.48	36.32	41.69	24.11	26.67	37.11	30.06	47.76	45.7	44.68
		2d	61.68	56.18	65.57	59.53	59.54	65.62	58.37	60.56	76.22	59.26	55.86	65.29	66.67	67.46	68.42	65.85	62.18	72.58	66.78	78.38
		8d	72.41	66.35	57.64	58.72	70.25	69	71.43	71.12	67.51	73.91	71.63	63.53	70.53	69.06	82.54	68.11	65.13	74.58	62.82	79.78
		14d	66.67	75.76	90.14	62.79	78.69	92	90.48	79.04	80.24	79.28	89.19	43.33	75	71.04	75.94	66.67	66.15	70	74.83	69.7
	CD4CD38 (MFI)
			BTLA-/-										WT
		0d	1742.1	1956.9	2034.9	1741.8	1744	1910.9	2054.3	1191.8	1606.6	1345.8	1571.3	1571.8	1838.9	1383.6	1434.3	1717.3	1570.7	2026.8	1900.9	1935.1
		2d	2606.5	2305.2	2712.7	2484.2	2427.3	2687.4	2473.5	2508.4	3134.4	2346.3	2348.5	2873.2	2688.4	2721.6	2770.9	2759.9	2565.7	3481.4	2840.1	3439.4
		8d	2862.2	2641.8	2318.6	2463	2805.5	3002.1	3027.7	2695.5	2790.5	3044	3128.2	2745.1	3158.8	2781	3967.8	2699.7	2780.1	3209.1	2531.1	3236.2
		14d	3258.1	3567	5253.8	2592.5	3371.1	4350	4861.2	3516.1	3881	3671.4	4323.3	1535.6	2801.6	2926.4	3411.8	2758.4	2916.9	3435	3094.1	2820.4
	CD4CD69 (%)
			BTLA-/-										WT
		0d	31.88	39.69	37.28	32.23	33.43	28.62	53.4	11.74	22.6	21.33	27.81	22.11	42.86	22.32	27.08	27.32	23.31	44.49	38.17	37.23
		2d	71.13	55.48	71.48	57.29	63.31	49.21	51.23	64.81	56.64	43.21	52.61	57.85	55.56	73.02	57.89	67.07	49.36	66.13	64.01	59.46
		8d	63.79	52.2	45.85	56.29	62.81	64	68.8	59.05	55.27	67.59	60.76	49.41	58.95	61.87	69.84	63.78	58.88	73.73	56.41	73.03
		14d	70.18	54.55	89.91	79.53	70.49	90	80.95	81.34	84.22	79.82	70.27	26.67	58.33	65.03	74.13	60	67.71	70	76.92	60.61
	CD4CD69 (MFI)
			BTLA-/-										WT
		0d	2273.6	2847.7	2509.5	2612.5	2466	2536	3034.8	1089.4	2150.8	2305.8	1727.3	1975.1	2514.4	2188.3	2217.3	2583.2	2299.6	3164.1	2875.8	2670.7
		2d	4492.5	3521	4947.2	3965.4	4364.5	3704.8	3360.5	4469.3	3771.7	2808	3393.3	4337.8	5491.6	5550	4834.9	5758.2	4311.3	6011.1	4476.3	4561.1
		8d	4951.6	3373.6	3235.7	3993.4	4306.9	4752.6	4874.7	4107.4	4392.8	5190.7	4508.5	4174.3	5563.1	5894.6	4810.9	4789.5	4789.1	5330.8	3939	5457.2
		14d	5307.1	4168.1	10974.7	4327.7	6453.7	9152.9	6384.3	7163.5	8637.3	6366.3	5319	2681.8	5410.4	5021.6	5871.5	4215.5	5050.3	6126.9	5834.3	5102.2
Fig 7e
	CD4IFN (%)
			BTLA-/-										WT
		0d	62.07	0.95	46.51	52.08	42.35	38.95	23.3	52.43	55.12	68.31	39.07	41.28	26.91	88.2	24.28	5.84	41.19	37.32	38.26	41.16
		2d	18.75	1.96	25.62	16.49	10.05	15.51	8.3	14.85	20.48	9.27	14.8	13.41	14.81	23.57	10.48	11.39	6.94	5.77	7.84	10.04
		8d	23.1	19.42	30.51	22.96	29.79	16.45	16.09	11.81	12.15	17.53	21.49	13.32	4.86	8.2	4.59	7.67	8.13	4.68	10.15	11.36
		14d	42.89	43.71	54.62	28.65	30.23	36.54	30.42	63.33	26.84	42.57	4.12	14.06	13.59	7.31	9.47	8.29	9.59	24.62	8.99	11.72
	CD4IFN (MFI)		BTLA-/-										WT
		0d	36948.3	9266	29156.6	30506.2	27652.1	27158.7	22615.2	30556	31016.1	36218.3	26508.7	26289.6	24359.4	22606.7	21155.4	16196.9	27395.2	25612.2	25925.2	27217.7
		2d	14401.6	7452.4	14607.9	14727	11613.1	21140.2	10485.2	12694.8	14415.9	10561.1	14684.5	13219.4	13220.7	14927.5	12065.8	11740.3	10529	10106	10609.9	11742.3
		8d	23919.4	27886.9	26190.6	23348.9	25042.4	21503.6	22036.2	19096.6	19429.9	22153.5	22995.6	20345.2	15465.2	18616.1	16213.8	18260.5	18181.3	16502	18338.2	18909.5
		14d	29787.6	24596.6	26416.5	21202.6	22080.6	22880	21690.2	28068.8	21185.5	24146.8	16236	16984.2	19688.5	19857.1	19405.3	19451.5	19809.1	23951.9	19352.1	19556.6
	CD4TNF-a (%)		BTLA-/-										WT
		0d	41.38	19.05	49.61	35.23	30.29	25	21.84	31.29	20.78	37.86	43.73	47.67	28.24	49.18	46.24	32.3	40.88	41.4	36.91	45.58
		2d	32.14	13.73	31.32	16.22	23.78	7.09	11.93	12.67	15.32	13.54	25.6	14.68	11.89	19.64	14.4	18.08	20.5	15.79	17.25	15.97
		8d	11.67	15.51	23.62	10.78	15.08	11.64	17.14	15.02	9.01	14.3	34.54	26.52	9.85	18.32	21.76	25.94	24.54	18.88	22.5	21.43
		14d	56.97	51.9	50.29	41.8	37.68	21.37	44.78	35	40.61	31.42	17	25.67	21.09	30.86	36.3	35.75	25.75	23.52	38.51	37.01
	CD4TNF-a (MFI)		BTLA-/-										WT
		0d	25298	9526.5	31045.8	20773.5	17594.1	15543.8	13346.2	17686.8	15250.1	21283	26132.6	30556.6	14826	32067.4	25509.8	11332.2	21752.2	19481.2	17254.8	28719.5
		2d	6270.1	4449.6	6933.5	5203.9	5365	3358.3	4486.8	4847.9	5134.4	4379.2	5852.5	4980	4671.8	5184.5	4642.4	4537	4639.9	4714.7	4731	4597.5
		8d	10745.5	3011	2562.8	2621.2	2708	2742.2	3255.9	3238.6	2918.3	2897.5	6624	4022.5	2688.6	3585.1	3516	4044	3394.2	3361.5	3730.2	4462.4
		14d	11302.1	10190.6	9848.8	7606.5	6704.5	8858.8	7586.8	7107.7	6688.6	15815.3	4065.6	7218.5	5557.8	7252.2	7362.7	6959.4	6152.4	5847.2	8830.8	7401.2
Fig 7g
			Days post CASP	WT	BTLA-/-
			2.25	1
			1.5	1
			2	1
			1	1
			1.25	1
			1.5	1
			2	1
			1	1
			1.5		1
			4		0
			4		0
			2.5		1
			2		1
			1.5		1
			4		0
			4		0
			1.25		1
Fig 7h
			WT									BTLA-/-
		0h	40	40	40	40	40	40	40	40		40	40	40	40	40	40	40	40	40
		12h	32.48	34.25	36.15	36.58	32	32	30.25	33.2		33.67	30.83	34.86	33.16	33.45	34.86	34.45	37.12	30.23
		24h	21.11	14.38	19.87			11.38	15.97			17.62	25.94	27.74	26.18		14.29	28.12	26.05	27.97
		36h	26.2		18.18				19.12				31.32	29.46	28.77			33.34	39.1
		48h											40	40				40	40
		72h											40	40				40	19.29
		96h											40	40				40

## Sheet: Figure 8
Fig 8c
	CD4TNF-a (%)		WT										BTLA-/-
		0d	3.91	4.84	7.01	8.21	2.82	17.1	5.01	12.24	7.36	1.52	6.35	2.75	3.71	13.06	1.34	6.07	6.08	10.09	3.04	6.26
		4w	3	0.98	6.06	0.11	5.33	2.41	0.04	0.16	0.33	0.27	1.79	0.63	1.57	2.39	1.74	1.64	2.26	0.11	1.92	0.74
		6w	2.56	2.52	0.85	0.94	4.9	3.65	1.76	5.48	3.39	2.75	6.92	2.67	6.79	12.72	13.74	2.41	10.2	6.86	9.2	1.78
		8w	1.71	6.77	3.92	1.25	1.04	6.03	7.92	3.18	5.31	3.67	20.28	13.4	3.69	12.24	9.27	23.41	4.93	27.06	3.56	4.16
	CD4IFN (%)
		0d	1.12	4.02	3.65	2.02	2.78	2.33	2.43	3.08	1.22	2.09	2.7	0.88	1.92	2.02	1.6	7.28	1.43	2.1	1.56	1.48
		4w	1.83	0.41	1.37	1.32	3.35	1.43	0.5	0.88	1.4	0.41	0.23	0.79	1.19	0.72	1.27	2.21	0.54	0.83	0.7	1.28
		6w	4.73	3.14	1.8	0.64	1.57	3.65	1.11	3.42	2.12	6.59	5.4	3.82	6.06	7.58	5.6	4.19	4.72	4.61	5.13	3.46
		8w	11.03	10.84	9.06	6.41	5.79	9.74	8.46	6.89	8.29	12.2	23.48	10.34	11.11	9.74	15.66	21.15	8.87	18.98	9.86	28.27
	CD4IL-2 (%)
		0d	3.72	1.81	3.15	2.31	1.55	1.24	1.59	3.78	1.4	2.75	1.97	1.28	0.68	1.31	1.64	7.48	1.35	2.57	2.96	1.53
		4w	2.35	1.3	1.4	1.41	3.45	1.07	0.22	0.72	0.3	0.41	0.21	0.59	1.14	1.24	0.62	1.42	0.84	1.21	1.56	0.9
		6w	2.53	1.55	0.66	0.61	1.72	2.02	1.24	2.38	0.93	2.54	3.83	1.11	3.78	3.92	3.02	2.51	2.37	1.66	2.84	4.44
		8w	3.61	3.25	3.95	2.68	2.82	4.03	3.49	3.58	3.14	5.35	16.72	3.79	4.07	5.06	10.43	15.81	13.38	12.87	3.87	26.38
Fig 8d
	TNFa (pg/ml)
		ow	4.45	8.55	4.93	4.61	3.52	5.25	8.17	3.98	5.9	4.45	6.07	6.44	8.88	4.63	6.23	6.23	6.07	7	2.92	5.41
		6w	3.99	5.88	3.1	7.53	5.7	4.62	5.7	4.07	4.62	17.29	4.7	4.54	11.41	6.22	10.68	11.83	3.24	5.2	2.61	5.03
		8w	4.7	13.7	7.25	8.17	6.05	13.31	9.4	5.88	6.77	9.17	4.46	20.02	8.55	7.53	8.75	3.61	4.15	7.38	2.48	8.17
		8w+3d	5.25	4.77	2.48	4.77	5.66	4.61	6.23	3.98	6.44	4.77	4.77	23.13	6.77	13.7	21.21	3.75	4.69	40.13	5.66	6.44
	IFN (pg/ml)
		ow	1.97	3.75	1.67	1.11	3.05	3.46	1.87	2.55	2.5	2.19	1.76	0.95	1.47	1.03	2.67	1.97	1.37	1.76	3.19	3.46
		6w	2.3	2.84	1.73	1.13	1.25	1.12	0.57	2.25	2.61	1.33	1.06	0.71	0.59	0.44	0.96	0.71	0.99	0.61	1.82	1.19
		8w	1.06	0.93	1.62	2.13	1.03	1.73	0.21	2.45	1.3	0.9	0.27	1.73	0.52	0.57	0.37	10	0.4	1.82	3.32	3.75
		8w+3d	2.61	0.74	1.29	2.17	1.17	3.75	0.88	4.27	2.03	3.19	2.03	4.99	3.89	5.5	2.19	9.07	1.71	3.75	3.6	2.92
	IL-2 (pg/ml)
		ow	1.91	1.91	3.48	2.12	1.14	3	1.51	2.77	4.74	2.22	1.91	2.33	2.77	0.81	2.77	1.91	1.23	1.51	2.12	2.66
		6w	2.85	3.63	3.88	2.13	1.38	1.61	2.05	2.56	2.17	2.5	1.77	1.72	3.51	3.51	2.21	2.05	1.67	1.83	2.67	2.67
		8w	4.07	3.51	14.13	2.81	1.58	3.95	3.09	4.46	4.14	1.99	1.88	6.48	2.56	5.58	2.33	79.13	1.15	3.82	2.01	5.28
		8w+3d	4.1	20.48	1.88	3.79	1.21	4.61	2.77	5.21	3.91	1.91	3.42	13.31	9.63	5.76	3.48	142.2	2.83	24.48	42.55	4.88
Fig 8f		d	WT (n =10)	BTLA KO (n =10)
		2	1						WT										BTLA KO
		2.5	1				1		10800	12100	6100	6500	9500	5700	1800	3700	5300	10200	900	1200	2500	2000	6600	12200	1300	2000	4900	1600
		3	1				2		16800	19800	9500	6800		6700	7800	17700	10300	15900	9300	6300	15300	7100	5700		10200		5800	6100
		3.5	1				3		15500		50000	9400		50000	7600		14800	24200	50000	1600	14300		17500		7900		9800
		3.5	1				4					50000			2500					500					8900		23200
		3.5	1
		3.5	1
		4	1
		3.5	1
		5	1
		6		1
		2		1
		3		1
		3.5		1
		4		1
		4		1
		4		1
		5		1
		5.5		1
		10		0
Fig 8h
		d	IgG (n =9)	anti-BTLA (n =10)					IgG										anti-BTLA
		2	1				1		3800	7300	11400	13200	6100	3900	3400	6200	7200	2700	4200	500	4400	1000	1200	2500	3900	5300	4400	2300
		2	1				2		10000	4300			16100	9000	9400	8300	15400	7000	8800	1300	7500	1400	7900	1300	4600	5700	8200	2400
		4	1				3		7300	1500			50000	50000	100	50000	50000	2800	10	6800	50000				6700	27500	29800	5000
		4.5	1				4		600	22000	50000	50000	50000	50000	50000				5000	50000	50000	50000	10	400	14500
		4.5	1
		2	1
		4.5	1
		5	1
		3	1
		2.5		1
		2.5		1
		5		1
		4.5		1
		5		1
		4.5		1
		5		1
		5		1
		10		0
		10		0

## Sheet: sup Figure 1
sup Fig 1a
	NACSELD
	CD4BTLA (MFI)
		NC	3751.47	3359.25	4203.68	4798.93	3889.9	5617.44	4182.09	4304.41	5194.28	4098.78	4225.34	3557.68	4188.94	4429.18	4137	5872	6412	3936	3830	4033	3738	4199	3788	3738	3858	4130	3350	3572	3447	3604	3572	3784	3147	3645	2875	3636	3567	4001	3165	3069	3765	3631	3368	4005	3258	3576	1684
		CHB	3100.8	3613	4937.4	7936.7	4397.5	3968.3	4706.6	5352.7	4042.2	3188.5	3354.6	3326.9	2925.5	4143.7	2754.8	2597.9	3456.2	3165.4	3853	3225.4	4092.9	2690.2	2657.9	3022.4	3557.7	3345.4	3677.6	3013.2	3285.4	3100.8	3326.9	2934.7	3188.5	2934.7	4172	3498	5198	4272	4680	4479	4633	3475	4143	4664	4200	5616	4540
		HBV-ACLF	5537.23	3751.47	3359.25	4203.68	4798.93	3889.9	5617.44	4182.09	4304.41	5194.28	4098.78	4225.34	3557.68	4188.94	4429.18	4137	5872	6412
	CD4BTLA (%)
		NC	45.6	42.6	25.5	43.1	39.5	59.4	39.1	38.4	27.3	43.7	38.3	43.3	49.7	41	63.2	52.6	54.8	54.7	63.8	52.9	62.1	57.2	50.5	60.9	52.6	52.9	47.7	45.7	47.9	42.5	62.4	66.4	55.9	72.1	46.7	49.3	37.6	65.3	49.9	56.3	61.2	39	67.6	44.8	47.9	66.4	18.9
		CHB	42.7	54.6	63.7	77.6	59.3	55.1	62	71.1	55.2	43.5	47	46.5	39.8	74.5	54.7	56.6	70.4	55.5	49.7	54.8	73.7	44.9	46.9	51.2	62.4	59.1	65.3	52.3	57.6	54.1	57.6	52.3	60.1	55.2	71.4	63.4	83.3	76.7	80	79.2	80.5	62.6	74.7	82	72.9	52.5	80.1
		HBV-ACLF	65.9	50.5	60.3	76.2	84.4	65.5	75.6	68.46	70.2	68.72	62.13	62.64	52.84	56.06	72.25	48.19	87.3	85.9
	CD8BTLA (MFI)
		NC	4272	4194	3167	4078	4386	4733	4194	4232	3259	3963	4155	4232	2502	4155	4810	4771	4502	4348	2848	3079	3040	4848	3848	4540	4810	5271	2293	2524	2316	2147	2066	2555	1470	3093	1485	2093	2505	2389	2020	1720	2459	2593	3136	2643	2905	2151	1833
		CHB	2912.7	3586	5963.8	7156.6	5001.9	4501.7	5656	5771.5	4963.5	4694.1	4578.7	4347.8	4386.3	2908.8	2073.9	2089.3	2166.2	1800.7	1566	1954.6	2308.6	1496.7	1693	1850.7	2097	2020	1996.9	2073.9	2104.7	2104.7	2112.4	1839.2	1789.2	1731.4	2714	2836	3035	3416	3794	3487	3607	1883	3534	3108	2924	4339	3631
		HBV-ACLF	5540.6	2651.02	2693.35	2262.41	4998.95	2519.77	3168.69	3319.1	3313	2450	2941	3759	3426	2980	4449	3382	4193.92	2043.09
	CD8BTLA (%)
		NC	45.6	42.6	25.5	43.1	39.5	59.4	39.1	38.4	27.3	43.7	38.3	43.3	49.7	41	63.2	52.6	54.8	54.7	63.8	52.9	62.1	57.2	50.5	60.9	52.6	52.9	47.7	45.7	47.9	42.5	62.4	66.4	55.9	72.1	46.7	49.3	37.6	65.3	49.9	56.3	61.2	39	67.6	44.8	47.9	66.4	18.9
		CHB	42.7	54.6	63.7	77.6	59.3	55.1	62	71.1	55.2	43.5	47	46.5	39.8	74.5	54.7	56.6	70.4	55.5	49.7	54.8	73.7	44.9	46.9	51.2	62.4	59.1	65.3	52.3	57.6	54.1	57.6	52.3	60.1	55.2	71.4	63.4	83.3	76.7	80	79.2	80.5	62.6	74.7	82	72.9	52.5	80.1
		HBV-ACLF	52.2	53.3	62	44.7	18.99	57.01	75.1	55.09	48.7	37.75	42.19	57.26	51.09	43.69	70.4	56.9	50.2	38.8
sup Fig 1b
	CLIF-SOFA
	CD4BTLA (MFI)
		NC	3673	3465	1961	3364	3156	3622	3124	3087	2547	3387	3073	3433	3816	3115	3830	3830	4088	3936	3830	4033	3738	4199	3788	3738	3858	4130	3350	3572	3447	3604	3572	3784	3147	3645	2875	3636	3567	4001	3165	3069	3765	3631	3368	4005	3258	3576	1684
		CHB	3100.8	3613	4937.4	7936.7	4397.5	3968.3	4706.6	5352.7	4042.2	3188.5	3354.6	3326.9	2925.5	4143.7	2754.8	2597.9	3456.2	3165.4	3853	3225.4	4092.9	2690.2	2657.9	3022.4	3557.7	3345.4	3677.6	3013.2	3285.4	3100.8	3326.9	2934.7	3188.5	2934.7	4172	3498	5198	4272	4680	4479	4633	3475	4143	4664	4200	5616	4540
		HBV-ACLF	4162.15	4300.58	5537.23	4000.65	3751.47	3428.47	3589.97	4245.21	4388.25	3437.69	3359.25	4203.68	3806.84	4480.54	4946.59	4305.19	5214.22	4614.35	4798.93	3889.9	4411.32	3446.92	3996.03	3714.56	5121.93	5617.44	4182.09	4049.85	4260.88	4304.41	5194.28	5276.38	3762.23	4900.04	3972.71	4031.12	4098.78	4225.34	3973.06	4951.8	4332.44	3864.14	3410.54	4595.36	3557.68	4188.94	3571.4
	CD4BTLA (%)
		NC	45.6	42.6	25.5	43.1	39.5	59.4	39.1	38.4	27.3	43.7	38.3	43.3	49.7	41	63.2	52.6	54.8	54.7	63.8	52.9	62.1	57.2	50.5	60.9	52.6	52.9	47.7	45.7	47.9	42.5	62.4	66.4	55.9	72.1	46.7	49.3	37.6	65.3	49.9	56.3	61.2	39	67.6	44.8	47.9	66.4	18.9
		CHB	42.7	54.6	63.7	77.6	59.3	55.1	62	71.1	55.2	43.5	47	46.5	39.8	74.5	54.7	56.6	70.4	55.5	49.7	54.8	73.7	44.9	46.9	51.2	62.4	59.1	65.3	52.3	57.6	54.1	57.6	52.3	60.1	55.2	71.4	63.4	83.3	76.7	80	79.2	80.5	62.6	74.7	82	72.9	52.5	80.1
		HBV-ACLF	65.3	59.1	65.9	55.3	50.5	48.7	66.8	61.5	73	59.2	60.3	76.2	73	64.3	80.2	78.9	64.6	84.5	84.4	65.5	68.6	63.7	73.5	66.9	62	75.6	68.46	65.22	69.38	70.2	68.72	68.59	65.45	64.1	65.35	65.51	62.13	62.64	60.1	69.31	67.83	58.56	44.97	77.28	52.84	56.06	49.65
	CD8BTLA (MFI)
		NC	4272	4194	3167	4078	4386	4733	4194	4232	3259	3963	4155	4232	2502	4155	4810	4771	4502	4348	2848	3079	3040	4848	3848	4540	4810	5271	2293	2524	2316	2147	2066	2555	1470	3093	1485	2093	2505	2389	2020	1720	2459	2593	3136	2643	2905	2151	1833
		CHB	2912.7	3586	5963.8	7156.6	5001.9	4501.7	5656	5771.5	4963.5	4694.1	4578.7	4347.8	4386.3	2908.8	2073.9	2089.3	2166.2	1800.7	1566	1954.6	2308.6	1496.7	1693	1850.7	2097	2020	1996.9	2073.9	2104.7	2104.7	2112.4	1839.2	1789.2	1731.4	2714	2836	3035	3416	3794	3487	3607	1883	3534	3108	2924	4339	3631
		HBV-ACLF	2230	3924.59	5540.6	4924.97	2726	3451	3952	2789.54	3655.25	1735.28	2536	2651.02	2170.07	2624.09	2000.77	2539.44	3358.26	2689.5	2693.35	2262.41	2231.63	2494	2566.37	2254.71	1820	4998.95	2519.77	2557.01	2697.88	3168.69	3319.1	4625.06	1758.37	3313	2596.64	5001.93	2450	2941	3099	1893.04	3204	2510	3020.39	3476	3759	3550.69	3456
	CD8BTLA (%)
		NC	54.1	51.8	38.1	50.5	53	59.2	51.8	51.8	39.3	48.3	51.5	52	54.4	50.3	58.3	57.7	54.5	51.8	58.2	60.5	58.9	57.9	57.1	53.2	57.8	60.7	46.5	56.6	48	41.2	35.2	56.8	20.4	70.6	17.9	37.9	55.1	51.6	39.8	29.5	54	57.6	72.8	57.1	65.9	41.6	23.3
		CHB	33.9	35	52.8	56.5	61.3	55.4	68.5	67.6	60.4	55.8	55.6	52.2	54.4	62.1	40.6	50	54.6	30.4	59.9	34	49	18.7	23.8	31.7	41.2	38.9	37.2	38.9	40.8	38.1	39.4	31.5	28.9	26.8	47	48.3	52.1	59.8	64.9	60.4	62.4	26.7	61.6	54	50	42.16	63.5
		HBV-ACLF	32.2	49.2	52.2	60.2	36.14	56.3	65.7	65.6	50	25.6	43.9	53.3	44.7	60.7	30.6	56.1	65.48	61.5	62	44.7	44.3	40.8	53.4	45.6	26.1	18.99	57.01	60.48	63.4	75.1	55.09	78.69	28.5	48.7	61.89	63.3	37.75	42.19	43.72	33.6	56.8	28.88	69.8	52.15	57.26	54.23	51.81
sup Fig 1c
	Child-pugh	11	10	12	11	10	10	13	9	11	9	10	12	10	11	12	12	9	12	10	11	11	9	10	9	10	10	11	10	8	10	12	12	11	11	11	12	10	11	10	11	11	9	9	12	12	11	7	10
	CD4BTLA (MFI)	3899	3428.47	5537.23	4000.65	3410.54	4200	5305	4245.21	3589.97	3437.69	4006	4203.68	3806.84	4480.54	4946.59	4305.19	3762.23	4614.35	4798.93	3889.9	4411.32	2705	3996.03	3714.56	3872	5617.44	4182.09	4049.85	4260.88	4304.41	5194.28	5276.38	4388.25	4188.94	3972.71	5121.93	4098.78	4225.34	3973.06	3446.92	3097	3864.14	5214.22	4595.36	3557.68	4900.04	3571.4	3285.8
	MELD	33.5904	15.2201	29.407	17.4848		25.5117	41.3543	31.229	29.0162	23.8647	20.1172	22.2101	34.5829	22.9411	45.8237	19.8309	19.5233	18.9535	17.2384	22.5288	24.7787	20.2851	21.8904	23.9435	24.7825	23.3808	29.407	28.2005	24.0528	21.2034	11.5901	26.5413	23.9479	31.5275	31.8641	22.7794	22.6026	40.7139	17.3702	23.539	18.1271	24.1198	18.6515	24.587	30.0808		19.3914	20.7062
	CD4BTLA (MFI)	3899	3428.47	5537.23	4000.65	3410.54	4200	5305	4245.21	3589.97	3437.69	4006	4203.68	3806.84	4480.54	4946.59	4305.19	3762.23	4614.35	4798.93	3889.9	4411.32	2705	3996.03	3714.56	3872	5617.44	4182.09	4049.85	4260.88	4304.41	5194.28	5276.38	4388.25	4188.94	3972.71	5121.93	4098.78	4225.34	3973.06	3446.92	3097	3864.14	5214.22	4595.36	3557.68	4900.04	3571.4	3285.8
	CLIF-SOFA	10	7	14	7		7	16	10	7	7	7	11	12	7	15	9	10	11	10	11	7	7	10	8	7	11	14	10	7	11	10	7	11	11	8	11	10	13	9	9	7	11	11	9	11		9	10
	CD4BTLA (MFI)	3899	3428.47	5537.23	4000.65	3410.54	4200	5305	4245.21	3589.97	3437.69	4006	4203.68	3806.84	4480.54	4946.59	4305.19	3762.23	4614.35	4798.93	3889.9	4411.32	2705	3996.03	3714.56	3872	5617.44	4182.09	4049.85	4260.88	4304.41	5194.28	5276.38	4388.25	4188.94	3972.71	5121.93	4098.78	4225.34	3973.06	3446.92	3097	3864.14	5214.22	4595.36	3557.68	4900.04	3571.4	3285.8
	CLIF-C ACLFs	51.4171	39.0231	48.6009	28.2102	21.6897	30.5296	66.8014	39.1425	43.5178	33.3676	34.2865	50.4684	38.6481	29.3128	56.1634	33.6203	35.1453		46.2421	48.6443	33.4194	30.0571	38.7663	35.575	30.2947	36.5761	48.6009	31.1592	36.8404	35.1592	24.5478	36.7286	51.4156	23.9649	36.1794	49.7134	32.7865	44.9231	32.1947	33.7005	25.3093	37.0827	50.2761	39.0228	38.8261	21.958	20.4626	41.1592
	CD4BTLA (MFI)	3899	3428.47	5537.23	4000.65	3410.54	4200	5305	4245.21	3589.97	3437.69	4006	4203.68	3806.84	4480.54	4946.59	4305.19	3762.23	4614.35	4798.93	3889.9	4411.32	2705	3996.03	3714.56	3872	5617.44	4182.09	4049.85	4260.88	4304.41	5194.28	5276.38	4388.25	4188.94	3972.71	5121.93	4098.78	4225.34	3973.06	3446.92	3097	3864.14	5214.22	4595.36	3557.68	4900.04	3571.4	3285.8
	COSSH-ACLFs	10.5108	8.01998	11.5138	6.50362	3.02672	7.27283	12.5459	10.0276	8.59976	7.48813	6.90786	10.2756	10.1082	7.53693	13.5666	7.71516	8.56585	9.11854	8.84843	9.88301	7.79207	6.81839	9.13208	7.92577	6.77871	9.59564	11.5138	9.03232	7.31375	8.71024	7.95112	8.37472	10.8559	10.13	9.49035	10.1502	8.5545	12.7917	8.73175	8.68569	6.62722	9.71329	9.95727	8.40317	9.10632	3.15023	6.67161	9.3051
	CD4BTLA (MFI)	3899	3428.47	5537.23	4000.65	3410.54	4200	5305	4245.21	3589.97	3437.69	4006	4203.68	3806.84	4480.54	4946.59	4305.19	3762.23	4614.35	4798.93	3889.9	4411.32	2705	3996.03	3714.56	3872	5617.44	4182.09	4049.85	4260.88	4304.41	5194.28	5276.38	4388.25	4188.94	3972.71	5121.93	4098.78	4225.34	3973.06	3446.92	3097	3864.14	5214.22	4595.36	3557.68	4900.04	3571.4	3285.8
sup Fig 1d
	CD4BTLA (MFI)
	Non-infected	4300.6	5537.2	4000.6	3751.5	3428.5	3590	5214.2	3714.6	4260.9	4304.4	4900	4031.1	4098.8	4332.4	3410.5	3571.4	3285.8	4006	4389	2705	5146	4172	3872	3534	3097	2904	4200	4214
	Infected	4162.1	4245.2	4388.3	3437.7	3359.3	4203.7	3806.8	4480.5	4946.6	4305.2	4614.4	4798.9	3889.9	4411.3	3446.9	3996	5121.9	5617.4	4182.1	4049.9	5194.3	5276.4	3762.2	3972.7	4225.3	3973.1	4951.8	3864.1	4595.4	3557.7	4188.9	4429.2	4137	4074	4102	5872	4088	5812	5305	4434	4113	5487	6455	4272	4941	3743	6412	5812
	Good prognosis	4162.1	5537.2	4000.6	3751.5	3428.5	3437.7	3359.3	4480.5	5214.2	3996	3714.6	5617.4	4182.1	4049.9	5194.3	5276.4	4900	3972.7	4225.3	3973.1	3410.5	3571.4	3285.8	4137	4006	4102	2705	3872	4434	3534	3097	2904	4941	4200
	Poor prognosis	4300.6	3590	4245.2	4388.3	4203.7	3806.8	4946.6	4305.2	4614.4	4798.9	3889.9	4411.3	3446.9	5121.9	4260.9	4304.4	3762.2	4031.1	4098.8	4951.8	4332.4	3864.1	4595.4	3557.7	4188.9	4429.2	4074	4389	5872	5146	4172	4088	5812	5305	4113	5487	6455	4272	3743	6412	5812	3899	6700	4214
	Non-hypersplenism	4300.6	4245.2	3437.7	5214.2	4614.4	3996	3714.6	4260.9	5276.4	3762.2	3972.7	4031.1	3864.1	3410.5	3571.4	3285.8	4074	2705	5146	3534	3097	2904	4272	3899	4200
	Hypersplenism	4162.1	5537.2	4000.6	3751.5	3428.5	3590	4388.3	3359.3	4203.7	3806.8	4480.5	4946.6	4305.2	4798.9	3889.9	4411.3	3446.9	5121.9	5617.4	4182.1	4049.9	4304.4	5194.3	4900	4098.8	4225.3	3973.1	4951.8	4332.4	4595.4	3557.7	4188.9	4429.2	4137	4006	4389	4102	5872	4172	4088	5812	3872	5305	4434	4113	5487	6455	4941
	Non-ascites	4300.6	4245.2	4388.3	3437.7	3806.8	4946.6	5214.2	4614.4	3996	3714.6	4260.9	5276.4	3762.2	3972.7	4031.1	3864.1	3410.5	3571.4	3285.8	4074	2705	5146	5812	5305	3534	3097	2904	6455	4272	4941	3899	4200
	Ascites	4162.1	5537.2	4000.6	3751.5	3428.5	3590	3359.3	4203.7	4480.5	4305.2	4798.9	3889.9	4411.3	3446.9	5121.9	5617.4	4182.1	4049.9	4304.4	5194.3	4900	4098.8	4225.3	3973.1	4951.8	4332.4	4595.4	3557.7	4188.9	4429.2	4137	4006	4389	4102	5872	4172	4088	3872	4434	4113	5487	3743	6412	5812	6700	4214
	HBeAg(-)	5537.2	4000.6	4245.2	3437.7	4203.7	4480.5	4946.6	4305.2	4614.4	4798.9	3889.9	4411.3	3996	3714.6	5617.4	4182.1	4049.9	4260.9	4304.4	5194.3	5276.4	3972.7	4098.8	4225.3	3973.1	3864.1	4595.4	3557.7	3571.4	3285.8	4429.2	4137	4074	4389	4102	5872	4172	4088	4434	3534	4113	5487	6455	4941	3743	5812	6700	4214
	HBeAg(+)	3899	3428.5	3410.5	4200	5305	3590	4006	3806.8	3762.2	2705	3872	4388.3	4188.9	5121.9	3446.9	3097	5214.2	4900	5146	4162.1	2904	4332.4	6412	4272	3751.5	4300.6	4951.8	4031.1	5812	3359.3
sup Fig 1e
	CD4BTLA grade (%)
	Grade 1	65.3	55.3	48.7	66.8	73	59.2	73	64.3	80.2	78.9	65.5	68.6	63.7	62	69.38	68.72	68.59	65.45	64.1	65.51	62.13	60.1	69.31	58.56	44.97	77.28	52.84	49.65	52.67	48.19	69.1	74.8	80.6	71.3	68.5	73.9	71.4	64.7	68.2	64.4	54.7	49.7	79.4	66.1	79.2	82.6	70.6	73.1
	Grade 2	59.1	65.9	50.5	61.5	60.3	76.2	64.6	84.5	84.4	73.5	66.9	75.6	68.46	65.22	70.2	65.35	67.83	56.06	87.3	72.5	60.7	70
	Grade 3	62.64	72.25	84.4	87.2	77	78.4	85.9	83.1
	CD4BTLA grade (MFI)
	Grade 1	4162.15	4000.65	3428.47	3589.97	4388.25	3437.69	3806.84	4480.54	4946.59	4305.19	3889.9	4411.32	3446.92	5121.93	4260.88	5194.28	5276.38	3762.23	4900.04	4031.12	4098.78	3973.06	4951.8	3864.14	3410.54	4595.36	3557.68	3571.4	3285.8	4137	4006	4074	4389	4102	2705	5146	4172	4088	3872	3534	3097	2904	6455	4272	4941	5812	4200	4214
	Grade 2	4300.58	5537.23	3751.47	4245.21	3359.25	4203.68	5214.22	4614.35	4798.93	3996.03	3714.56	5617.44	4182.09	4049.85	4304.41	3972.71	4332.44	4188.94	5872	4113	3743	3899
	Grade 3	4225.34	4429.18	5812	5305	4434	5487	6412	6700
sup Fig 1f
	CD4BTLA (MFI)										0w														4w
	0w	2w	4w	6w	8w	10w	12w			Good prognosis	5617.44	4182.09	4049.85	5194.28	5276.38	4900.04	3972.71	4951.29	4006	4102	3794	2705	4389	4974	4179.34	3853.14	3373.29	4577.71	4177.68	4892.88	4382.1	4099.99	3633	3841	3416	2485	6053	4389
	4182.09		3853.14	4319.84	5111.63	4080.16				Poor prognosis	4260.88	4304.41	3762.23	4031.12	4074	4389	5872	5146	4172	4088	5812	3872			4398.63	5068.65	4530.32	4127.54	4129	4102	6711	5042	4891	4841	4712	5353
	4049.85	5021.81	4373.29				3465.3
	4260.88	4398.63		5345.25	4339.12
	4304.41	4566.69	5068.65
	5194.28				4577.71	4854.31
	5276.38		4177.68	4911.61
	3762.23		4530.32	4243.8
	4900.04			4892.88	4462
	3972.71		4382.1
	4031.12		4127.54
	4951.29	4099.99
	4006		4633				3807
	4074	4129
	4389		4102
	4102		3841				2733
	5872	5711
	3794	3416
	2705			2485
	4389		6053
	5146	5042
	4172		4891
	4088	3978	4841
	4974	4389
	5812	4712
	3872	5353
	5617.44		4179.34			4518.2	4140.77
[truncated: 57 more columns]

## Sheet: sup Figure 2
sup Fig 2a
	CD4BTLA (MFI)
		NC	1684		2536	2261	2387	1760	2460	2049	1772	2001	1612	2875	3108	2299	2865	3899	4272	4344	4494	4696	3925	4157	3925	3510	4046	4088	5146	3546	3393	3731	5233	4389	3965	4046	3731	4540	4664	4257
		CHB	4172	4115	3498	5198	4272	4680	4479	4633	3475	4143	4664	4200	616	4540	4419	4243	3440	3371	3393	3846	4571	4464	5128	3631	3534	4200	3693	3899	3718	6476	2022	2651	1995	2171	2770	2836	2395	2208	2494	2163	2091	2156	2149	2770	2528	1595	2974
		HBV-ACLF	5305	4006	4389	4074	4102	4434	3534	4214	3794	2419	2705	3097	4113	1981	2904	4389	5487	6455	4744	5146	4272	4172	4088	4974	4941	3743	4509	5198	5812	6412	5812	3899	6700	3872	4200
		A-ACLF+LC	5872		7049	4434	4571	4728	3498	6094	5506	5581	4257	3833	4974	3899	5972
		PBC	3833	4344	4129	2113
	CD4BTLA (%)
		NC	18.9		39.3	30.5	36.2	18.5	36.8	26	19.5	25.8	15.6	48.7	55.1	33.4	48.6	62.9	67.3	70	71.3	72.7	68.5	73.8	67.5	61.6	69.3	68.3	81.2	60.1	58.5	61	82.5	73.6	71.4	74.6	68.3	73.9	74.6	70.6
		CHB	71.4	71.2	63.4	83.3	76.7	80	79.2	80.5	62.6	74.7	82	72.9	12.5	80.1	76.8	78.1	62.7	62.9	61.5	71.5	76.4	80.7	84.6	65	63.2	73.9	66.5	74.6	67.2		28.6	43.1	26.4	28.3	45.6	47.7	35.6	29.7	37.9	28.5	29.2	33.4	28.6	46.3	39.1	15	51.3
		HBV-ACLF	87.2	69.1	80.6	74.8	71.3	77	64.4	73.1	68.7	67.8	68.5	54.7	72.5	50.9	49.7	78	78.4	79.4	67.4	73.9	66.1	71.4	64.7	76.8	79.2	60.7	73.3	81.7	84.4	85.9	82.6	70	83.1	68.2	70.6
		A-ACLF+LC	87.3		88.6	72.9	78.4	81.8	62.9	77.7	82.3	84.2	73	69.5	75.8	63.8	78.8
		PBC	69.7	74.3	73	33.9
sup Fig 2b
	CD8BTLA (MFI)
		NC	1833	2008	2444	2789	3336	2403	2846	2519	1796	2669	2678	3303	2865	2230	2200	4102	3382	3631	4374	2494	3371	3978	3405	3522	3743	3643	4825	2723	3097	3325	4088	3025	3668	3912	3348	3718	3872	2571
		CHB	2714	3681	2836	3035	3416	3794	3487	3607	1883	3534	3108	2924	339	3631	3118	3280	2633	3014	1748	3325	2571	3570	3899	1628	3225	3325	2223	3405	2485	3487	3129	3066	2036	2798	3139	3108	3014	2238	2331	3066	1384	1656	3118	3108	2660	2127	3182
		HBV-ACLF	3952	2536	3108	3463	2362	1864	2836	2779	2751	1370	2494	3204	2331	2511	2836	4214	5931	3938	3440	5395	3510	3510	2022	3348	3336	1974	4374	4525	4957	3382	4555	2230	3269	1820	3451
		A-ACLF+LC	4449		3899	2827	3280	3451	2669	2261	4891	5094	4143	2469	4728	2427	2362
		PBC	2528	2562	2362	2733
	CD8BTLA (%)
		NC	23.3	27.6	39.9	46.6	57.6	35.8	48.6	39.4	26.2	44.5	44.3	58	48.8	34.7	38.2	64.8	56.1	59	70.1	42.2	57.5	66.6	57.4	61.4	60	60.8	75.6	46.7	52.4	55.5	66.6	51.8	62	71.8	58.8	63.8	61.2	42.3
		CHB	47	66.1	48.3	52.1	59.8	64.9	60.4	62.4	26.7	61.6	54	50	2.16	63.5	54.1	57.3	43	52.6	20.5	56.4	41	59.8	67.5	25.5	56.4	56.6	35.1	60.6	40.4	62.1	54.7	53.2	25.5	47	56.3	53.7	52	34.7	39.4	53.8	16.8	20.3	55.7	53.7	43.4	28.2	54.6
		HBV-ACLF	65.7	43.9	53.6	63	40.8	27.1	47.3	47.7	46.5	8.48	40.8	56.8	38	41.3	48.7	73.6	80.4	64.9	55.1	74	57.4	57.2	33.2	56.3	56.6	37.2	63.8	74.9	74.7	56.9	68.8	32.2	55.2	26.1	56.3
		A-ACLF+LC	70.4		63.9	48.3	55.8	61	42.7	40.6	77.6	71.2	67.9	38.7	65.4	37.7	38.2
		PBC	40.7	41.5	39.9	45.2
sup Fig 2d
	BTLA on CD80+DC (MFI)
		NC	14502	9901.1	23268.3	6159.9	8027.7	6285	4940.6	4134.1	22565.7	3101	7832.9	2636	4040	3501.2	5164.2	4018.2	4430.3	6739.1	4043.4	7738.1
		CHB	7383.1	6614.6	16748.6	7801.9	24138.7	7270.1	6913.7	4122.1	3842.9	2648.3	5904.3	3583.5	4092.2	2401	3942.5	3854.1	3331.8	6633.2	8761.4
		HBV-ACLF	19991.6	18687.7	8021	7693.2	7643.2	5116.4	3878.2	8815.3	10243	12079.5	5584.1	8586.6	5027.3	5103.9	3253.2	7326.3	4165	9476.1	3752	5776.7	3278.2	6004.1	6822.4	6745.9	6945.2	5413.2	5293.3	4857.8
	BTLA on CD86+DC (MFI)
		NC	14465.9	9791.3	18683.8	6189.8	7247.9	6496.6	4888	3700.9	19247.4	2946.6	7640.7	2732.7	4051.4	3461.6	5156.2	3952.7	4384.2	6738.3	3916.1	7654.5
		CHB	7530.3	9677.5	16612.7	7860.3	21343.3	7188.3	6861.1	4016.6	3769.7	2683.1	5870.8	3669.2	4320.9	3102.8	3834.6	3575.2	4647.1	3983	7330
		HBV-ACLF	20048.9	20115.2	8344	7008.2	8808.3	5017	3842	9127.1	12587.4	12435.4	5514.2	8585.8	4997.9	4265.7	3071.7	4897.7	4134	8232.7	3304.9	4148.8	2856.7	5714.6	6889.1	6662.2	7058.9	5581.7	4991.3	7621.3
	BTLA on NK (MFI)
		NC	1285.2	1436.2	1251.7	1519.5	1314.3	1598.3	1449.2	1227.6	1602	1221.6	1189.2	1101.6	1410.3	1339.6	1413.7	1342.1	1255.6	1322.7	1321.3	1153.8
		CHB	1886.1	1843.8	2388.6	1834.8	5615.2	2307	1504.6	1315.6	1184.6	1218.1	2053.4	1866.2	1634.5	1284.2	1191.1	1155.9	883	1172.4	1822.6
		HBV-ACLF	1640.9	2407.2	1908.5	2289.8	1213.2	1405.9	1367.6	1799.1	1601.6	1786.3	1924.7	1509.7	1400.3	1168.4	1097.2	1160.3	1268.9	1178.8	961.8	1812.1	1257.2	3993.5	2666.4	2063.7	1310.2	1708.5	6284.6	7754.1
sup Fig 2e
	HVEM on CD4 (MFI)
		NC	14750.9	15421.3	16528.9	15168.2	13014.8	15175.2	17027.4	11476.9	20787.4	21767.8	15336.5	22893.4	28135.7	16418.6	17683.8	20049.9	18756.7	14989.9	20261.6	16084.9
		CHB	13226.4	13669.9	18113.8	14921.7	15013.3	12351.6	16245.9	14087.7	14911.3	25609.1	12903.5	20788.9	18212.4	17339.8	20386.2	20369.4	18573.8	19077.4	28508.4	21467.1	14769.5	22748.2	16627.2	16378.2	12259.2	15262.3	17663.5
		HBV-ACLF	14375.3	12701.1	11690.2	14887.7	15416.6	14308.1	12500.1	13594.4	14171.9	18273.4	16262.6	11190.5	15506.8	17997.7	13769.1	18556	16569.3	16606.9	19343.5	19456	17603.4	17199.4	16001	12670.9	17028.9	13474.3	17985.2	14618.7	16026.1	14966.8	16483	13323.3	21587.1	13757.8	12289.3
	HVEM on CD8 (MFI)
		NC	18576.7	18270	17393.6	19213.7	14980.6	16533.5	18597.7	11193.6	21767.6	20850.1	16559.9	24544.8	29533.5	21192.7	19834	20288.5	19121.3	15486.5	21732.9	17800.1
		CHB	14901.9	16072.6	18268.5	15800	17419.4	13032.2	16789.2	14562.4	16982.7	43297.3	15625.4	22017.6	28042.2	21807.2	21880.9	20832.9	19111.8	19136.1	28829.3	29824.8	17860.2	24626.8	19271.8	18358.3	13456.2	14926.3	17561.6
		HBV-ACLF	17477.5	13611.7	13647.6	15304	14417.4	13711.7	14770.9	15343.4	14695.4	19462	13574.6	12517.8	18513.1	21196.1	25891.1	21625	16693.4	16979.3	19129	12126.1	18776.4	23395.9	20950.8	10129.3	24036	16844.8	17875	20283	17899.7	15211.5	18236.8	14158.5	20627.9	15650.4	12785.8
	HVEM on NK (MFI)
		NC	15679.1	15383.1	13771	17856.9	11700.9	14238.4	18067	11409.4	19067.1	20995.3	14222	24292.5	24601.1	15699.7	17804.8	18722.2	18127.4	15593.5	22597	17543
		CHB	13009.8	15515.5	16142.4	14080.1	15394.1	11318.4	13329.8	14253.7	15908.2	33753.6	24239.1	17367.8	20409.4	16514.8	20505.1	20424.5	17472.2	19182.5	24757.5	21928.6	18426.4	24993.5	19569.5	17370.1	11815.8	14006.6	17503.6
		HBV-ACLF	21008.9	12923.5	13145.5	14672.7	14357.8	15254.4	13853.2	15535.1	44543.1	20502.7	16159.1	12587.4	15695.1	21368.6	25917.1	20887.7	19814.7	21935.2	20760.2	19907.9	15638.4	18131.4	16592.5	21605	16281.2	14090.9	21933.2	15588	20291.7	48013.2	19476.3	14239.2	21274.6	22572.1	18763.8
	HVEM on CD80+DC (MFI)
		NC	28735.9	30176.1	38388.8	20925.1	19896.6	29608.7	31500.3	9886.3	45048.5	34850.7	32121.4	31552	19166.9	19919.1	28523.5	29914.8	31236.6	32779.6	44804.4	33100.3
		CHB	23789.4	30205.6	31836.7	20474.9	27343.2	26826.2	23041.8	33057.4	28311.8	25900.7	33981.7	25546.1	17989.3	23513.4	39096.7	40156.1	30953.2	28646.9	50777.9	24933	34558.6	36615.3	38709.5	34352.3	26565.2	34367.4	27273.7
		HBV-ACLF	35260.2	33716	31191.8	34392.4	30339.6	38545.2	27512.1	40424.4	41432.9	39658.9	36856.8	28824	32194.2	44447.7	45256.3	43349.5	44446.5	39843.7	49718.2	48877.9	29986.4	31250.5	39562.9	30590.2	48367.4	27843.8	36077.8	28281	39698.4	30445.5	35689.8	39990.2	45499.2	36563.3	26556.9
	HVEM on CD86+DC (MFI)
		NC	28703.9	30010.7	34838.3	20909.1	18185.6	29466.6	31197.9	10501.1	43290.9	32628.1	31108.3	28046	15487.2	19754.8	28393.1	29470.4	31026.2	32726.6	42511.6	33647
		CHB	23489.3	29670.7	30495.7	20554.3	27308.9	27962.7	23121.4	32097.9	31580.7	35440.8	33798	25556.5	31473.6	23583.6	39095	39266.4	30784.9	28781.4	50759.4	29754.8	36032.6	44741.4	37844.8	32448.8	27853	29795.8	25398.4
		HBV-ACLF	35335.4	32797.9	31142	38624.4	33591.2	39161.6	27340.7	40784.7	40343.5	41230.2	34232.4	31594.6	31680.7	43198.6	49458.3	49384	46232.1	39731.6	49952.1	49199.4	29590.1	32415.3	43526.2	30794	48071.1	26059.2	37114.3	27244.6	38103.7	36288	37897.5	40063.6	46338.8	37536.2	33251.4
	HVEM on Monocytes (MFI)
		NC	28565	29776	38136.2	20934.1	18067.5	29380.1	31378.7	8317.7	56100.2	31606.1	31039.6	24717.8	19177.7	19758.8	30166.7	29529.6	31051.7	35285.9	41420	33377.9
		CHB	23338.8	27821.1	29596.3	20295.1	27056.6	25834.1	21887.2	31233.7	30858.4	25889.8	33783.7	25494.8	19467.8	30579.4	38803.9	39065.1	30932.9	28582.9	50415.3	25114.1	35675.8	35552.5	37107.6	31982.5	19113.8	31498.4	28309.2
		HBV-ACLF	34384.6	30880.4	29496.2	32581.8	29355.6	36883.2	25661	38508.8	67100.8	38716.1	34303.3	26685.9	33488.5	41660.8	41467.5	44644.6	43131.6	39482.9	49481.8	47924.7	30430.6	29307.5	35017.1	30134.1	46534.1	24852.3	33449.7	27503	36387.9	45548.3	35330.8	38841.7	44753.4	31810.4	21220.5
[truncated: 46 more columns]

[truncated: 9 more sheets: sup Figure 3, sup Figure 4, sup Figure 5, sup Figure 6, sup Figure 7, sup Figure 8, sup Figure 10, sup Figure 11, sup Figure 12]
